# Supplementary material for: Systemic lupus erythematosus dysregulates the expression of long noncoding RNAs in placentas
Source: Arthritis Res Ther. 2022 Jun 14;24:142. doi: 10.1186/s13075-022-02825-7 (PMC9195362; doi:10.1186/s13075-022-02825-7)
Supplement: Supplementary file 4 — Additional file 4: Table S4. SLE dysregulated lncRNAs. [file 13075_2022_2825_MOESM4_ESM.xlsx]

## Sheet: Table S4
Table S4. SLE dysregulated lncRNAs
lncRNA_id	log2FC	Pvalue	Qvalue
NONHSAT152368.1	8.12817	4.90181e-05	0.0334139
NONHSAT113926.2	6.59424	5.69678e-05	0.0357733
ENST00000420040	5.90826	1.65966e-05	0.0187318
NONHSAT200097.1	5.36593	4.20921e-05	0.0304331
NONHSAT237657.1	5.18678	1.88826e-06	0.00382361
NONHSAT046678.2	5.02789	3.28438e-06	0.00628119
NONHSAT179501.1	4.89031	2.58464e-10	5.93158e-06
NONHSAT155265.1	4.54534	1.06301e-05	0.0140743
ENST00000550268	4.42636	1.08677e-05	0.0141173
NONHSAT254555.1	4.42595	8.79799e-06	0.0126192
NONHSAT151355.1	4.28191	2.98534e-05	0.0256919
NONHSAT017198.2	4.21685	3.70902e-06	0.00654765
NONHSAT222664.1	3.6433	4.24352e-05	0.0304331
ENST00000421004	3.44617	1.12402e-07	0.000552761
NONHSAT112918.2	3.44053	8.84668e-08	0.00046852
NONHSAT194669.1	3.43689	2.594e-05	0.0237881
NONHSAT239677.1	2.97621	9.41476e-05	0.0498447
ENST00000583748	2.97021	3.0995e-05	0.0260237
NONHSAT159677.1	2.77786	2.42941e-06	0.00477886
NONHSAT241412.1	2.57359	3.30407e-07	0.00119726
NONHSAT078227.2	2.49139	5.001e-05	0.0334281
NONHSAT228114.1	2.41389	2.06976e-05	0.0210272
NONHSAT135077.2	2.40107	4.99212e-05	0.0334281
NONHSAT108158.2	2.12402	6.5964e-05	0.0388161
NONHSAT209043.1	2.09118	1.29144e-05	0.0153299
NONHSAT239778.1	2.02038	1.04067e-05	0.0140743
NONHSAT192272.1	1.96162	2.88544e-09	4.96642e-05
NONHSAT192274.1	1.95361	2.44899e-08	0.000187343
NONHSAT245796.1	1.83042	4.70627e-06	0.00810043
ENST00000618589	1.80434	1.17539e-05	0.0147133
NONHSAT244274.1	1.73671	1.85144e-05	0.0199169
NONHSAT245797.1	1.72737	4.00808e-05	0.0299944
NONHSAT066781.2	1.68872	7.5975e-05	0.0429633
NONHSAT244275.1	1.63592	8.36487e-07	0.00227908
NONHSAT014046.2	1.63227	3.42754e-06	0.00637781
NONHSAT254360.1	1.56528	7.57281e-06	0.0117543
ENST00000344620	1.26017	6.38707e-05	0.0379084
ENST00000617476	-2.18479	8.64087e-05	0.046843
NONHSAT161735.1	-2.48469	9.48417e-05	0.0498447
NONHSAT208820.1	-3.10632	5.10994e-06	0.00837641
NONHSAT207026.1	-3.38859	3.56793e-05	0.0279142
NONHSAT030431.2	-3.41111	7.20025e-07	0.00206551
NONHSAT092772.2	-3.68581	1.05636e-06	0.00250788
NONHSAT059767.2	-3.70995	7.20497e-08	0.000413373
NONHSAT237863.1	-4.08547	7.61317e-05	0.0429633
NONHSAT233703.1	-4.20591	3.66073e-05	0.0283184
NONHSAT165421.1	-4.22358	1.5071e-06	0.0034587
NONHSAT175527.1	-4.47933	2.07682e-05	0.0210272
NONHSAT246052.1	-5.18442	5.73894e-05	0.0357733
ENST00000508832	-5.50463	2.50993e-05	0.0236717
NONHSAT175809.1	-5.56613	1.05762e-05	0.0140743
ENST00000602755	-8.73579	2.15284e-07	0.000926369
