# Supplementary material for: Systemic lupus erythematosus dysregulates the expression of long noncoding RNAs in placentas
Source: Arthritis Res Ther. 2022 Jun 14;24:142. doi: 10.1186/s13075-022-02825-7 (PMC9195362; doi:10.1186/s13075-022-02825-7)
Supplement: Supplementary file 5 — Additional file 5: Table S5. SLE dysregulated mRNAs. [file 13075_2022_2825_MOESM5_ESM.xlsx]

## Sheet: Table S5
Table S5. SLE dysregulated mRNAs
gene id	gene name	log2FC	Pvalue	Qvalue
ENSG00000167916	KRT24	7.94512	6.51006e-05	0.0112041
ENSG00000146678	IGFBP1	7.76646	8.07295e-06	0.00258676
ENSG00000186847	KRT14	5.03523	7.97258e-08	6.74239e-05
ENSG00000204539	CDSN	4.87597	3.37157e-06	0.00140425
ENSG00000196208	GREB1	4.80491	1.01846e-07	8.0279e-05
ENSG00000138207	RBP4	4.44547	1.05876e-07	8.18195e-05
ENSG00000171509	RXFP1	4.31243	3.47727e-06	0.00141285
ENSG00000124107	SLPI	4.29895	0.000121591	0.016695
ENSG00000163661	PTX3	3.75424	5.91612e-10	1.37157e-06
ENSG00000108551	RASD1	3.75219	1.75659e-13	1.38461e-09
ENSG00000090104	RGS1	3.67269	3.93985e-20	7.76387e-16
ENSG00000168079	SCARA5	3.4384	3.3159e-06	0.00140425
ENSG00000107984	DKK1	3.36913	5.30581e-10	1.30695e-06
ENSG00000270181	BIVM-ERCC5	3.29728	5.1606e-05	0.00959385
ENSG00000169429	CXCL8	3.26807	1.08084e-11	4.25981e-08
ENSG00000115590	IL1R2	2.98232	8.77088e-05	0.013772
ENSG00000129521	EGLN3	2.87469	2.44719e-08	2.60672e-05
ENSG00000267645	AC105052.3	2.8734	6.02896e-06	0.00217139
ENSG00000073756	PTGS2	2.59943	1.22645e-08	1.51052e-05
ENSG00000069535	MAOB	2.47622	0.000311554	0.03206
ENSG00000138615	CILP	2.40569	4.09141e-05	0.00822707
ENSG00000163083	INHBB	2.29567	4.75861e-07	0.000307453
ENSG00000096060	FKBP5	2.25747	1.25124e-12	7.04484e-09
ENSG00000181104	F2R	2.20501	2.88489e-05	0.00664909
ENSG00000163884	KLF15	2.19972	9.19686e-08	7.39728e-05
ENSG00000006016	CRLF1	2.19628	2.1471e-06	0.0010074
ENSG00000154175	ABI3BP	2.16865	3.79223e-06	0.00150969
ENSG00000221955	SLC12A8	2.15439	0.000100394	0.0150446
ENSG00000129009	ISLR	2.14323	0.000107654	0.0155416
ENSG00000181234	TMEM132C	2.13127	0.000424873	0.0394931
ENSG00000162552	WNT4	2.1128	0.00050849	0.0448335
ENSG00000109906	ZBTB16	2.05457	6.56588e-08	5.88124e-05
ENSG00000065618	COL17A1	2.04277	6.41749e-07	0.000385416
ENSG00000113083	LOX	2.01941	0.000205032	0.024268
ENSG00000101197	BIRC7	1.9829	5.28431e-07	0.000332956
ENSG00000053747	LAMA3	1.96099	8.54907e-07	0.000488313
ENSG00000156966	B3GNT7	1.95754	0.000295103	0.0309325
ENSG00000057657	PRDM1	1.94566	1.14827e-05	0.00335228
ENSG00000119138	KLF9	1.93063	2.97371e-13	1.95333e-09
ENSG00000115414	FN1	1.91001	9.94688e-05	0.0149628
ENSG00000180447	GAS1	1.90064	4.85928e-05	0.00914381
ENSG00000184979	USP18	1.88836	2.66393e-06	0.00122082
ENSG00000112715	VEGFA	1.885	1.64409e-08	1.96354e-05
ENSG00000137959	IFI44L	1.85722	6.68595e-05	0.0113619
ENSG00000099998	GGT5	1.81085	2.07443e-06	0.000999657
ENSG00000013588	GPRC5A	1.81059	1.39031e-05	0.00391391
ENSG00000159307	SCUBE1	1.80779	3.33519e-05	0.00734336
ENSG00000148677	ANKRD1	1.78308	2.56991e-05	0.00610152
ENSG00000157601	MX1	1.77117	5.44339e-06	0.00204319
ENSG00000155792	DEPTOR	1.75734	1.83752e-06	0.000905256
ENSG00000115602	IL1RL1	1.74466	1.98121e-07	0.000139435
ENSG00000187608	ISG15	1.72608	2.07175e-05	0.00510325
ENSG00000132329	RAMP1	1.72012	0.000101817	0.015146
ENSG00000176532	PRR15	1.71192	4.28053e-05	0.00852042
ENSG00000145287	PLAC8	1.68392	0.000478353	0.043043
ENSG00000070404	FSTL3	1.68329	0.000126251	0.017099
ENSG00000143125	PROK1	1.67051	1.17584e-09	2.57458e-06
ENSG00000185745	IFIT1	1.66774	5.98995e-05	0.0107518
ENSG00000120738	EGR1	1.63213	7.67384e-06	0.00247903
ENSG00000100234	TIMP3	1.63039	7.10502e-06	0.00233353
ENSG00000275993	SIK1B	1.62496	2.37201e-11	8.49868e-08
ENSG00000277494	GPIHBP1	1.61108	0.000130034	0.0173093
ENSG00000143816	WNT9A	1.60839	2.03639e-08	2.29309e-05
ENSG00000114115	RBP1	1.60009	0.000117353	0.0165182
ENSG00000111799	COL12A1	1.5609	3.26092e-05	0.00726098
ENSG00000165810	BTNL9	1.55884	0.000121997	0.016695
ENSG00000164442	CITED2	1.52719	3.52242e-09	5.99854e-06
ENSG00000177606	JUN	1.52685	8.82713e-12	3.8655e-08
ENSG00000123358	NR4A1	1.51954	7.43893e-15	9.77277e-11
ENSG00000175315	CST6	1.51585	3.51147e-05	0.00744053
ENSG00000125845	BMP2	1.51585	2.97819e-06	0.00127583
ENSG00000104332	SFRP1	1.50495	2.41757e-05	0.00577462
ENSG00000142871	CYR61	1.50001	2.30688e-09	4.32947e-06
ENSG00000135919	SERPINE2	1.4996	0.000475797	0.0430094
ENSG00000159399	HK2	1.46421	1.56383e-05	0.00422148
ENSG00000128016	ZFP36	1.45027	2.1334e-12	1.05102e-08
ENSG00000118523	CTGF	1.43938	3.49088e-07	0.000233191
ENSG00000142178	SIK1	1.42565	2.60447e-09	4.66578e-06
ENSG00000168209	DDIT4	1.42352	3.65282e-09	5.99854e-06
ENSG00000140379	BCL2A1	1.41433	1.99825e-05	0.00501623
ENSG00000170345	FOS	1.40647	0.000102223	0.015146
ENSG00000158714	SLAMF8	1.39251	3.82874e-07	0.000251497
ENSG00000150907	FOXO1	1.36975	2.21848e-09	4.32947e-06
ENSG00000134321	RSAD2	1.36169	0.000441056	0.0407093
ENSG00000123342	MMP19	1.34795	3.94399e-06	0.0015544
ENSG00000104635	SLC39A14	1.32089	3.00591e-10	7.89793e-07
ENSG00000125740	FOSB	1.31566	5.57351e-05	0.0101696
ENSG00000079215	SLC1A3	1.3075	1.12499e-20	4.43379e-16
ENSG00000111335	OAS2	1.30671	0.000104621	0.0152152
ENSG00000181458	TMEM45A	1.30473	0.000121637	0.016695
ENSG00000181143	MUC16	1.29572	0.000393679	0.0375703
ENSG00000187474	FPR3	1.29235	8.14446e-05	0.0131016
ENSG00000125384	PTGER2	1.28199	1.57964e-06	0.000819169
ENSG00000179094	PER1	1.27955	7.47641e-08	6.54801e-05
ENSG00000111331	OAS3	1.27122	0.000133831	0.0175323
ENSG00000089127	OAS1	1.26173	0.000142525	0.0185386
ENSG00000235162	C12orf75	1.23087	9.96405e-06	0.00309215
ENSG00000012232	EXTL3	1.22851	1.53193e-05	0.00422148
ENSG00000163659	TIPARP	1.19886	6.45424e-07	0.000385416
ENSG00000175040	CHST2	1.19428	6.02648e-05	0.0107518
ENSG00000106366	SERPINE1	1.19157	1.86454e-05	0.00471058
ENSG00000137801	THBS1	1.17874	1.30075e-07	9.49355e-05
ENSG00000171621	SPSB1	1.17676	1.01036e-06	0.000560852
ENSG00000112149	CD83	1.12737	3.66292e-05	0.00769798
ENSG00000106785	TRIM14	1.12477	1.09792e-05	0.0032292
ENSG00000165949	IFI27	1.11373	0.000349975	0.0348314
ENSG00000042493	CAPG	1.10381	0.000185956	0.0229028
ENSG00000067057	PFKP	1.09223	1.08881e-05	0.00322649
ENSG00000178878	APOLD1	1.0811	0.000270768	0.029237
ENSG00000091128	LAMB4	1.07581	3.50088e-05	0.00744053
ENSG00000129226	CD68	1.06822	1.03114e-05	0.00315033
ENSG00000189058	APOD	1.06701	3.50085e-05	0.00744053
ENSG00000067082	KLF6	1.06499	5.3223e-07	0.000332956
ENSG00000011422	PLAUR	1.0589	2.27953e-05	0.00554572
ENSG00000120129	DUSP1	1.0576	3.85236e-09	6.07317e-06
ENSG00000149131	SERPING1	1.04926	1.19409e-06	0.00065363
ENSG00000131370	SH3BP5	1.04596	4.21833e-06	0.00162993
ENSG00000115221	ITGB6	1.04533	1.64516e-06	0.000831269
ENSG00000231389	HLA-DPA1	1.04229	6.3505e-05	0.0109775
ENSG00000166592	RRAD	1.03829	0.000567477	0.0482013
ENSG00000161896	IP6K3	1.03622	6.97887e-05	0.0116547
ENSG00000140479	PCSK6	1.00831	9.04703e-06	0.0028755
ENSG00000170498	KISS1	-1.00437	0.000232121	0.0262884
ENSG00000115268	RPS15	-1.0434	8.80236e-08	7.22747e-05
ENSG00000188778	ADRB3	-1.05799	0.00014474	0.0185814
ENSG00000021826	CPS1	-1.11862	0.000131506	0.0173923
ENSG00000181754	AMIGO1	-1.15071	0.000376184	0.0367895
ENSG00000172789	HOXC5	-1.41204	1.22125e-06	0.000659341
ENSG00000179772	FOXS1	-1.49972	2.9211e-06	0.0012743
ENSG00000091879	ANGPT2	-1.84762	6.84034e-05	0.0115704
