# Supplementary material for: Systemic lupus erythematosus dysregulates the expression of long noncoding RNAs in placentas
Source: Arthritis Res Ther. 2022 Jun 14;24:142. doi: 10.1186/s13075-022-02825-7 (PMC9195362; doi:10.1186/s13075-022-02825-7)
Supplement: Supplementary file 6 — Additional file 6: Table S6. Gene expression levels of controls from two separate cohorts. [file 13075_2022_2825_MOESM6_ESM.xlsx]

## Sheet: Sheet1
Table S6. Gene expression levels of controls from two separate cohorts
Gene_ID	FPKM_Gong et al.	FPKM_current study
ENSG00000000003	5.56	3.92988
ENSG00000000419	22.04	6.12189
ENSG00000000457	3.56	3.33089
ENSG00000000460	1.38	1.37954
ENSG00000000971	3.43	1.46306
ENSG00000001036	19.36	20.0447
ENSG00000001084	3.27	1.95643
ENSG00000001167	4.8	7.73611
ENSG00000001461	1.69	2.75493
ENSG00000001497	2.83	3.61935
ENSG00000001561	2.27	1.91155
ENSG00000001617	12.73	7.9788
ENSG00000001629	7.69	7.78864
ENSG00000001631	6.16	2.9396
ENSG00000002330	15.75	6.85715
ENSG00000002549	10.92	5.45491
ENSG00000002586	16.03	10.2043
ENSG00000002726	147.24	43.5996
ENSG00000002822	1.58	1.63951
ENSG00000002834	11.64	6.76285
ENSG00000002919	3.13	1.56576
ENSG00000002933	3.6	1.86511
ENSG00000003056	21.1	2.82927
ENSG00000003147	1.92	1.71784
ENSG00000003393	2.87	2.78707
ENSG00000003402	8.69	6.33195
ENSG00000003436	84.41	45.3966
ENSG00000003509	2.76	1.36054
ENSG00000003756	14.4	9.32887
ENSG00000003987	1.9	2.1158
ENSG00000003989	106.7	47.0531
ENSG00000004059	13.39	8.13226
ENSG00000004142	13.1	9.98135
ENSG00000004399	11.48	15.9903
ENSG00000004455	11.39	3.88036
ENSG00000004478	14.72	9.75975
ENSG00000004487	6.95	3.92202
ENSG00000004534	9.24	5.8936
ENSG00000004700	7.43	4.2104
ENSG00000004766	2.65	1.62572
ENSG00000004779	11.53	6.05305
ENSG00000004799	41.37	19.3547
ENSG00000004864	6.63	3.83067
ENSG00000004866	5.07	3.47255
ENSG00000004897	10.23	5.62211
ENSG00000004939	2.3	1.29647
ENSG00000004961	3.86	3.82082
ENSG00000004975	5.54	3.53961
ENSG00000005007	12.71	14.5269
ENSG00000005020	2.6	2.10935
ENSG00000005022	43.7	38.2629
ENSG00000005059	3.13	2.59942
ENSG00000005073	2.32	1.55668
ENSG00000005075	5.68	7.513
ENSG00000005100	1.82	2.6701
ENSG00000005108	36.25	23.5479
ENSG00000005156	4.74	4.19454
ENSG00000005175	2.61	2.68514
ENSG00000005194	9.68	2.141
ENSG00000005206	3.07	4.87818
ENSG00000005238	4.66	2.68559
ENSG00000005243	1.93	1.00027
ENSG00000005249	8.4	7.88127
ENSG00000005302	2.71	1.82482
ENSG00000005339	4.41	8.36453
ENSG00000005436	3.5	1.82758
ENSG00000005469	4.27	4.39225
ENSG00000005483	8.22	4.87731
ENSG00000005486	18.4	3.68584
ENSG00000005700	5.29	2.92242
ENSG00000005810	8.67	8.97553
ENSG00000005812	12.78	9.48439
ENSG00000005882	2.48	1.41228
ENSG00000005884	14.9	8.36829
ENSG00000005889	10.03	5.36464
ENSG00000005893	32.61	27.1061
ENSG00000006007	13.88	5.04211
ENSG00000006015	1.54	1.08637
ENSG00000006118	15.12	7.36945
ENSG00000006125	11.57	9.9683
ENSG00000006194	4.57	1.13788
ENSG00000006327	34.23	15.3774
ENSG00000006377	1.51	1.19508
ENSG00000006432	3.32	3.14743
ENSG00000006451	5.48	6.13669
ENSG00000006453	4.82	5.35798
ENSG00000006459	13.03	10.238
ENSG00000006576	3.93	1.98739
ENSG00000006607	2.51	2.54789
ENSG00000006625	4.63	1.62104
ENSG00000006652	8.35	3.91308
ENSG00000006659	106.21	139.758
ENSG00000006695	3.03	1.8855
ENSG00000006712	9.51	4.39475
ENSG00000006715	7.39	6.3622
ENSG00000006740	1.25	1.89411
ENSG00000006744	6.08	2.99124
ENSG00000006747	7.62	8.07142
ENSG00000006756	6.83	5.65229
ENSG00000006831	9.54	8.96703
ENSG00000007062	4.85	2.69102
ENSG00000007080	2.56	3.85619
ENSG00000007168	17.71	14.9244
ENSG00000007202	38.77	21.626
ENSG00000007237	6.47	3.64715
ENSG00000007255	4.9	3.12739
ENSG00000007341	1.72	1.08971
ENSG00000007384	10.14	7.16404
ENSG00000007392	6.48	4.31587
ENSG00000007520	10.04	10.1055
ENSG00000007541	2.65	1.08498
ENSG00000007545	1.52	3.57708
ENSG00000007866	42.81	60.3935
ENSG00000007923	5.31	3.94946
ENSG00000007944	78.06	74.969
ENSG00000008018	51.07	31.4018
ENSG00000008083	2.8	3.41972
ENSG00000008086	3.06	2.12304
ENSG00000008130	13.31	7.28528
ENSG00000008256	38.3	41.1528
ENSG00000008282	15.49	9.91109
ENSG00000008283	11.02	3.57592
ENSG00000008294	16.3	9.46285
ENSG00000008311	2.79	1.82765
ENSG00000008323	16.67	13.2705
ENSG00000008324	2.42	1.64398
ENSG00000008382	1.49	1.34583
ENSG00000008405	6.39	4.27616
ENSG00000008513	50.21	16.9306
ENSG00000008710	2.15	2.43933
ENSG00000008838	4.31	2.40884
ENSG00000008853	3.18	2.39546
ENSG00000008869	5.44	6.34579
ENSG00000008952	14.67	15.8857
ENSG00000008988	54.93	11.1195
ENSG00000009307	83.44	23.6279
ENSG00000009335	10.15	6.94105
ENSG00000009413	5.32	4.00171
ENSG00000009780	2.31	1.52588
ENSG00000009830	2.32	1.84996
ENSG00000009844	5.82	2.417
ENSG00000009954	15.66	15.3698
ENSG00000010017	21.79	27.0241
ENSG00000010072	2.99	1.54441
ENSG00000010165	2.98	2.60123
ENSG00000010244	10.78	8.7495
ENSG00000010256	26.3	13.1723
ENSG00000010270	5.35	3.32987
ENSG00000010278	3.08	1.97874
ENSG00000010292	7.17	5.68146
ENSG00000010295	1.46	1.05282
ENSG00000010319	9.24	10.292
ENSG00000010322	7.45	6.49006
ENSG00000010327	18.08	17.9818
ENSG00000010404	5.03	13.5621
ENSG00000010539	2.64	1.08251
ENSG00000010610	5.5	3.37502
ENSG00000010803	3.69	3.3401
ENSG00000010810	3.34	1.71672
ENSG00000010818	6.2	5.6238
ENSG00000011007	10.65	4.52165
ENSG00000011009	15.28	3.98311
ENSG00000011021	2.4	2.62084
ENSG00000011028	1.22	1.86345
ENSG00000011105	13.95	10.4193
ENSG00000011114	6.32	5.48677
ENSG00000011132	2.13	1.8903
ENSG00000011198	17.27	8.9259
ENSG00000011243	8.4	4.06156
ENSG00000011258	4.86	4.75326
ENSG00000011260	15.26	9.18223
ENSG00000011275	4.82	4.15575
ENSG00000011295	3.46	1.98162
ENSG00000011304	18.44	6.05273
ENSG00000011347	13.24	16.2982
ENSG00000011376	2.84	1.93318
ENSG00000011405	18.02	15.18
ENSG00000011426	3.09	1.72033
ENSG00000011451	1.75	2.04433
ENSG00000011454	10.97	11.4997
ENSG00000011465	28.5	14.3954
ENSG00000011485	2.8	1.26261
ENSG00000011523	4.86	4.6939
ENSG00000011566	20.61	10.6502
ENSG00000011600	16.97	3.62925
ENSG00000012061	4.52	2.62889
ENSG00000012171	244.54	91.7324
ENSG00000012174	2.29	5.69593
ENSG00000012211	1.42	1.19838
ENSG00000012660	10.59	5.33094
ENSG00000012779	6.95	4.44271
ENSG00000012817	2.6	1.89565
ENSG00000012822	12.84	6.00231
ENSG00000012963	4.06	3.45312
ENSG00000012983	4.38	3.64687
ENSG00000013016	9.69	11.0994
ENSG00000013275	22.46	11.173
ENSG00000013288	3.87	4.21562
ENSG00000013306	9.37	2.26367
ENSG00000013364	9.92	5.70696
ENSG00000013374	10.78	5.29648
ENSG00000013375	8.16	4.2635
ENSG00000013441	32.97	9.50996
ENSG00000013503	6.41	7.26064
ENSG00000013523	2.4	3.03268
ENSG00000013561	11.48	5.17389
ENSG00000013563	5.57	2.10155
ENSG00000013583	1.28	4.4867
ENSG00000013810	1.02	1.02122
ENSG00000014123	13.83	13.8223
ENSG00000014138	1.48	1.51036
ENSG00000014164	3.74	8.66776
ENSG00000014216	12.39	8.21626
ENSG00000014257	5.86	3.4642
ENSG00000014641	11.3	5.96283
ENSG00000014824	7.89	6.10751
ENSG00000014914	4.94	2.83021
ENSG00000014919	6.72	7.80208
ENSG00000015153	1.8	1.3314
ENSG00000015171	14.71	4.47808
ENSG00000015285	1.5	1.0007
ENSG00000015479	1.53	6.17849
ENSG00000015532	2.58	2.52986
ENSG00000015676	5.4	3.54806
ENSG00000016082	2.67	2.18339
ENSG00000016864	9.9	2.9325
ENSG00000017260	6.55	4.45399
ENSG00000017427	5.35	4.12135
ENSG00000017797	21.73	9.53056
ENSG00000018189	3.39	3.36225
ENSG00000018408	13.01	9.82749
ENSG00000018510	4.67	4.3178
ENSG00000018610	14.97	9.45395
ENSG00000018699	3.16	3.44361
ENSG00000019102	4.22	5.31568
ENSG00000019144	2.59	2.71045
ENSG00000019549	3.09	3.57017
ENSG00000019582	30.46	9.02591
ENSG00000019991	35.2	20.3238
ENSG00000019995	9.94	10.6073
ENSG00000020129	1.91	1.52918
ENSG00000020181	10.43	14.702
ENSG00000020426	3.12	2.46651
ENSG00000020577	2.42	1.08171
ENSG00000020922	3.23	3.63194
ENSG00000021355	9.53	8.5088
ENSG00000021574	5.31	1.58277
ENSG00000021776	5.61	4.53192
ENSG00000021826	3.37	1.92843
ENSG00000022267	32.2	8.40614
ENSG00000022277	10	5.00128
ENSG00000022556	8.19	4.26843
ENSG00000022567	7.36	9.26628
ENSG00000022840	12.54	7.69689
ENSG00000022976	1.96	1.65109
ENSG00000023041	7.84	7.0145
ENSG00000023171	8.31	3.05229
ENSG00000023191	10.09	3.83795
ENSG00000023228	10.61	9.09466
ENSG00000023287	14.26	8.29463
ENSG00000023318	25.81	24.4409
ENSG00000023330	28.25	11.1065
ENSG00000023516	5.72	10.5064
ENSG00000023572	2.01	1.16016
ENSG00000023697	5.78	2.34535
ENSG00000023734	24.22	13.1939
ENSG00000023892	4.31	4.764
ENSG00000023902	1.89	1.17094
ENSG00000023909	5.66	5.25776
ENSG00000024048	10.81	13.1169
ENSG00000024422	5.18	9.17286
ENSG00000024862	13.38	5.54628
ENSG00000025039	2.83	1.69944
ENSG00000025156	3.48	1.39196
ENSG00000025293	3	3.27243
ENSG00000025434	3.7	1.22314
ENSG00000025708	2.99	2.7793
ENSG00000025770	11.72	5.78316
ENSG00000025772	11.62	9.50171
ENSG00000025796	5.05	10.8618
ENSG00000025800	24.32	20.0683
ENSG00000026025	94.72	42.7486
ENSG00000026508	5.28	3.81647
ENSG00000026559	1.81	1.84708
ENSG00000026652	1.22	1.03607
ENSG00000027001	1.48	1.64942
ENSG00000027075	9.38	7.12958
ENSG00000027697	69.06	43.9137
ENSG00000027847	3.26	1.52291
ENSG00000028116	4.32	2.3341
ENSG00000028137	15.27	14.3825
ENSG00000028203	11.95	3.91362
ENSG00000028310	1.85	2.17869
ENSG00000028528	6.07	7.27982
ENSG00000028839	2.86	1.99811
ENSG00000029153	5.36	2.97309
ENSG00000029363	14.8	3.39327
ENSG00000029364	18.85	5.92193
ENSG00000029725	12.93	11.5987
ENSG00000029993	64.09	34.2072
ENSG00000030066	10.87	10.502
ENSG00000030110	3.62	1.76278
ENSG00000030419	4.33	2.19711
ENSG00000030582	150.73	38.709
ENSG00000031003	6.97	8.79407
ENSG00000031081	5.05	6.98434
ENSG00000031691	1.94	1.72706
ENSG00000031698	27.84	14.7929
ENSG00000031823	3.92	3.363
ENSG00000032219	3.36	2.74854
ENSG00000032389	1.41	1.09787
ENSG00000032444	4.18	4.9569
ENSG00000032742	1.1	1.21562
ENSG00000033011	1.83	1.47046
ENSG00000033030	2.8	1.75054
ENSG00000033050	6.61	4.86141
ENSG00000033100	11.8	8.89048
ENSG00000033170	19.14	10.5075
ENSG00000033178	8.83	8.29167
ENSG00000033327	16.73	14.5273
ENSG00000033627	8	6.1286
ENSG00000033800	4.64	4.00425
ENSG00000033867	2.28	1.29727
ENSG00000034152	5.24	3.98745
ENSG00000034510	319.98	161.101
ENSG00000034533	2.91	1.54448
ENSG00000034677	9.07	3.84685
ENSG00000034693	11.94	10.8629
ENSG00000034713	14.41	12.6521
ENSG00000035115	3.3	1.93143
ENSG00000035141	4.83	2.55529
ENSG00000035403	15.98	12.7109
ENSG00000035499	50.96	39.6866
ENSG00000035681	4.9	3.08158
ENSG00000035687	7.21	7.55121
ENSG00000035862	167.68	91.2852
ENSG00000035928	7.49	4.48671
ENSG00000036054	11.68	5.45272
ENSG00000036257	7.77	5.11402
ENSG00000036549	5.36	2.38433
ENSG00000037042	3.08	3.89382
ENSG00000037241	5.79	1.24613
ENSG00000037280	39.44	28.0377
ENSG00000037474	6.84	4.27713
ENSG00000037637	5.18	6.06665
ENSG00000037749	9.45	2.03272
ENSG00000037757	5.75	6.07966
ENSG00000038002	2.67	2.00026
ENSG00000038210	2.45	4.65408
ENSG00000038219	6.75	8.898
ENSG00000038274	5.89	3.50032
ENSG00000038295	2.8	2.47053
ENSG00000038358	4.15	3.70227
ENSG00000038382	6.84	5.6259
ENSG00000038427	16.69	5.20329
ENSG00000038532	2.92	3.60057
ENSG00000038945	2.88	1.69623
ENSG00000039068	29.35	12.3898
ENSG00000039123	8.1	7.0336
ENSG00000039319	7.17	4.33483
ENSG00000039523	2.19	3.16138
ENSG00000039560	46.28	27.5704
ENSG00000039650	3.65	2.4119
ENSG00000040341	2.14	1.01001
ENSG00000040487	5.61	4.14997
ENSG00000040531	3.76	2.46167
ENSG00000040633	10.44	2.29139
ENSG00000040933	1.88	1.55731
ENSG00000041357	7.34	2.54955
ENSG00000041802	8.51	5.2107
ENSG00000041988	2.1	1.30177
ENSG00000042286	1.08	1.05094
ENSG00000042445	3.89	2.29156
ENSG00000042493	2.23	1.40949
ENSG00000042753	14.35	5.78158
ENSG00000043093	4.34	3.35664
ENSG00000043143	2.29	2.21299
ENSG00000043462	1.71	1.5342
ENSG00000043514	6.3	2.09804
ENSG00000043591	13.61	23.3701
ENSG00000044090	7.92	8.857
ENSG00000044115	40.13	13.1491
ENSG00000044446	5.32	6.62934
ENSG00000044524	5.44	6.50026
ENSG00000044574	57.79	141.583
ENSG00000046604	19.8	23.9871
ENSG00000046647	1.81	1.35906
ENSG00000046651	5.7	4.65029
ENSG00000046889	4.11	6.03021
ENSG00000047056	5.5	4.80101
ENSG00000047188	2.41	2.90543
ENSG00000047230	1.83	1.76072
ENSG00000047249	6.8	3.06689
ENSG00000047315	18.95	11.8721
ENSG00000047346	2.42	3.06287
ENSG00000047365	3.63	2.67806
ENSG00000047410	19.71	16.9473
ENSG00000047578	2.05	2.55231
ENSG00000047579	1.26	1.19435
ENSG00000047617	7.76	4.37458
ENSG00000047621	3.75	2.50409
ENSG00000047634	3.04	2.56499
ENSG00000047644	20.57	22.6346
ENSG00000047849	6.59	4.66632
ENSG00000047932	8.71	6.26333
ENSG00000048140	2	1.10553
ENSG00000048342	1.48	1.05217
ENSG00000048392	7.42	3.4251
ENSG00000048405	6.85	3.82414
ENSG00000048471	4.08	4.43355
ENSG00000048544	12.49	11.004
ENSG00000048649	3.95	3.18868
ENSG00000048707	8.92	11.2164
ENSG00000048828	26.87	24.4713
ENSG00000049130	3.23	2.94986
ENSG00000049192	15.54	16.2334
ENSG00000049239	9.71	9.2013
ENSG00000049245	34.47	30.4605
ENSG00000049323	26.66	15.116
ENSG00000049449	17.71	7.57983
ENSG00000049540	5.51	2.9798
ENSG00000049541	6.93	2.39868
ENSG00000049618	3.79	2.72739
ENSG00000049656	8.36	4.9161
ENSG00000049759	3.15	1.77736
ENSG00000049860	66.67	24.2328
ENSG00000050130	5.83	1.74092
ENSG00000050165	3.02	2.39486
ENSG00000050327	3.79	15.2635
ENSG00000050344	25.69	11.8662
ENSG00000050393	5.24	5.61015
ENSG00000050405	11.64	3.76778
ENSG00000050426	4.11	1.21912
ENSG00000050555	11.8	18.4567
ENSG00000050748	5.19	3.2363
ENSG00000050820	8.97	5.22119
ENSG00000051009	4.23	4.50513
ENSG00000051108	27	6.58374
ENSG00000051382	6.83	5.24038
ENSG00000051523	4.02	2.69081
ENSG00000051620	5.08	4.50881
ENSG00000051825	1.59	1.24813
ENSG00000052126	3.78	4.21488
ENSG00000052344	44.61	19.7674
ENSG00000052723	5.31	2.73001
ENSG00000052749	1.26	1.0929
ENSG00000052795	5.15	7.26864
ENSG00000052802	8.13	3.52553
ENSG00000052841	12.15	7.55014
ENSG00000053254	5.21	3.6552
ENSG00000053371	8.78	4.47577
ENSG00000053372	3.86	3.08023
ENSG00000053438	28.87	9.74034
ENSG00000053501	2.28	1.47136
ENSG00000053747	6.41	3.33413
ENSG00000053770	3.07	1.95189
ENSG00000053900	3.22	2.54707
ENSG00000054116	12.7	5.43129
ENSG00000054118	30.32	30.4067
ENSG00000054148	8.62	4.29544
ENSG00000054267	5.77	4.43183
ENSG00000054277	21.07	9.15666
ENSG00000054282	3.38	3.06773
ENSG00000054523	3.02	3.07996
ENSG00000054598	1.21	1.36262
ENSG00000054611	4.9	3.38519
ENSG00000054654	31.47	31.8836
ENSG00000054690	7.37	5.33752
ENSG00000054793	1.46	2.26492
ENSG00000054965	5.34	5.33267
ENSG00000054983	4.58	3.42485
ENSG00000055044	9.61	6.11818
ENSG00000055070	20.48	7.41313
ENSG00000055130	21.24	12.8798
ENSG00000055147	2.6	1.14333
ENSG00000055163	2.39	1.78023
ENSG00000055208	8.17	3.2798
ENSG00000055211	29.18	26.2848
ENSG00000055332	6.22	6.87419
ENSG00000055483	4.06	3.14248
ENSG00000055609	38.1	34.7773
ENSG00000055813	1.49	4.13202
ENSG00000055917	17.52	15.5509
ENSG00000055950	4.85	1.59941
ENSG00000056050	3.22	2.40966
ENSG00000056097	23.74	10.0816
ENSG00000056277	1.4	1.56435
ENSG00000056291	6.31	1.28338
ENSG00000056586	10.04	7.71645
ENSG00000056972	5.57	2.59694
ENSG00000057019	1.85	1.85874
ENSG00000057252	3.06	2.43105
ENSG00000057294	12.71	9.54581
ENSG00000057608	34.11	14.4255
ENSG00000057663	9.86	4.98302
ENSG00000057704	5.01	3.63866
ENSG00000057757	14.62	13.842
ENSG00000057935	3.23	3.16836
ENSG00000058056	1.16	1.54878
ENSG00000058063	3.68	2.60844
ENSG00000058085	2.87	1.81201
ENSG00000058091	1.84	1.09689
ENSG00000058262	52.32	17.4181
ENSG00000058272	9.27	4.82376
ENSG00000058453	1.03	1.79599
ENSG00000058600	3.64	2.60553
ENSG00000058668	15.22	8.69454
ENSG00000058673	32.38	4.09949
ENSG00000058729	2.73	1.67321
ENSG00000058799	13.31	6.34641
ENSG00000058804	3.46	2.69566
ENSG00000058866	1.94	1.72939
ENSG00000059122	1.53	1.63952
ENSG00000059145	4.13	3.00724
ENSG00000059378	2.06	1.53405
ENSG00000059573	14.45	10.7398
ENSG00000059588	5.9	7.02075
ENSG00000059728	15.52	6.1847
ENSG00000059758	8.04	5.86968
ENSG00000059769	2.27	1.57804
ENSG00000059804	6.83	2.21773
ENSG00000060069	2.77	3.1543
ENSG00000060138	7.33	5.15497
ENSG00000060140	1.53	1.45683
ENSG00000060237	11.43	6.23901
ENSG00000060339	11.46	7.54411
ENSG00000060491	5.94	5.64603
ENSG00000060558	1.71	1.84342
ENSG00000060642	5.1	1.62015
ENSG00000060656	8.67	4.70317
ENSG00000060688	5.08	2.91083
ENSG00000060718	2.73	1.3372
ENSG00000060749	2.53	1.82105
ENSG00000060762	4.57	1.97416
ENSG00000060971	2.14	1.77039
ENSG00000060982	3.97	2.32768
ENSG00000061273	4.86	4.89858
ENSG00000061337	2.09	2.50284
ENSG00000061455	1.07	2.23468
ENSG00000061676	11.12	11.1422
ENSG00000061794	12.79	5.43863
ENSG00000061918	8.2	4.57496
ENSG00000061936	4.7	3.18041
ENSG00000061938	1.97	2.01061
ENSG00000061987	7.61	6.52428
ENSG00000062194	21.24	12.2651
ENSG00000062485	7.01	2.79713
ENSG00000062524	2.06	1.85677
ENSG00000062598	4.43	2.22993
ENSG00000062650	13.96	9.86618
ENSG00000062716	18.96	10.3788
ENSG00000062725	13.95	12.7879
ENSG00000062822	2.1	2.37842
ENSG00000063046	54.22	22.7007
ENSG00000063177	37.11	9.44895
ENSG00000063244	15.18	13.0014
ENSG00000063245	1.56	3.50547
ENSG00000063322	6.48	1.82524
ENSG00000063601	16.57	13.5152
ENSG00000063660	6.74	7.74014
ENSG00000063854	1.95	1.46231
ENSG00000063978	7.74	1.40264
ENSG00000064012	2.26	1.36396
ENSG00000064042	28.14	7.8131
ENSG00000064102	2.73	1.98738
ENSG00000064115	5.57	2.4967
ENSG00000064195	5.8	9.98898
ENSG00000064225	9.8	4.53108
ENSG00000064270	1.04	2.0208
ENSG00000064300	3.21	5.07836
ENSG00000064309	1.61	1.5308
ENSG00000064313	7.16	4.96728
ENSG00000064393	4.04	7.23809
ENSG00000064419	8.26	7.37965
ENSG00000064490	5.44	1.43088
ENSG00000064601	16.25	8.22125
ENSG00000064607	5.91	2.82639
ENSG00000064651	1.76	1.39194
ENSG00000064652	6.74	3.3451
ENSG00000064666	4.12	1.75751
ENSG00000064687	1.02	1.24228
ENSG00000064726	7.2	5.0491
ENSG00000064763	6.48	4.90459
ENSG00000064932	5.13	6.68105
ENSG00000064933	2.21	1.50146
ENSG00000064961	15.18	7.18938
ENSG00000064989	2.6	1.83461
ENSG00000064995	13.93	10.5998
ENSG00000064999	13.93	19.1899
ENSG00000065000	12.54	7.34775
ENSG00000065029	4.9	4.83035
ENSG00000065054	5.49	3.68313
ENSG00000065060	3.17	5.40743
ENSG00000065135	2.8	3.02343
ENSG00000065150	6.6	3.89042
ENSG00000065154	8.46	4.21324
ENSG00000065183	1.81	1.43493
ENSG00000065243	11.54	9.39372
ENSG00000065268	3.29	1.96672
ENSG00000065308	40.53	46.8382
ENSG00000065357	3.31	1.26785
ENSG00000065361	14.34	5.00634
ENSG00000065413	1.84	2.28948
ENSG00000065427	14.49	6.67043
ENSG00000065457	4.4	3.91386
ENSG00000065485	5.68	5.50121
ENSG00000065491	4.02	4.86581
ENSG00000065518	14.15	3.07524
ENSG00000065526	6.29	13.3547
ENSG00000065534	12.99	8.59891
ENSG00000065548	19.99	8.02259
ENSG00000065559	11.3	3.88476
ENSG00000065600	3.21	1.95521
ENSG00000065613	19.27	14.7981
ENSG00000065615	2.4	3.00158
ENSG00000065618	16.42	4.39961
ENSG00000065717	6.48	3.86211
ENSG00000065802	1.45	1.52735
ENSG00000065809	14.75	3.14206
ENSG00000065882	27.8	15.0375
ENSG00000065883	8.21	5.3952
ENSG00000065970	3.46	4.26941
ENSG00000065978	44.69	19.4705
ENSG00000066027	10.11	8.86805
ENSG00000066044	4.48	6.47616
ENSG00000066056	9.59	8.17003
ENSG00000066084	21.32	18.2025
ENSG00000066117	6.73	2.48974
ENSG00000066135	7.49	9.69082
ENSG00000066136	4.57	2.46063
ENSG00000066279	1.51	1.66844
ENSG00000066294	1.5	1.12055
ENSG00000066322	17.08	3.2286
ENSG00000066336	3	2.18465
ENSG00000066379	1.9	1.0232
ENSG00000066422	6.91	5.77227
ENSG00000066455	26.78	18.3638
ENSG00000066468	2.35	1.0149
ENSG00000066557	5.45	4.67484
ENSG00000066583	5.2	4.56849
ENSG00000066629	5.05	2.88502
ENSG00000066651	3.81	2.46378
ENSG00000066654	11.51	5.37497
ENSG00000066697	3.58	2.22314
ENSG00000066735	1.49	2.33616
ENSG00000066739	4.77	5.69243
ENSG00000066777	10.57	8.64001
ENSG00000066827	46.37	37.1818
ENSG00000066855	5.6	2.76974
ENSG00000066926	5.27	2.90973
ENSG00000066933	11.81	6.93502
ENSG00000067048	10.21	8.97134
ENSG00000067057	1.12	1.14161
ENSG00000067064	7.9	4.12117
ENSG00000067066	3.82	3.00735
ENSG00000067082	6.88	3.40944
ENSG00000067113	8.05	3.93261
ENSG00000067167	42.81	26.3468
ENSG00000067182	20.62	6.47805
ENSG00000067208	11.54	12.3031
ENSG00000067225	26.24	6.39726
ENSG00000067248	11.16	6.74921
ENSG00000067334	5.11	3.42678
ENSG00000067365	1.17	1.68706
ENSG00000067369	6.53	5.38481
ENSG00000067533	1.45	1.19749
ENSG00000067560	92.69	50.8616
ENSG00000067596	6.77	5.49018
ENSG00000067606	36.9	35.782
ENSG00000067646	4.07	1.06385
ENSG00000067704	23.58	21.0545
ENSG00000067829	7.83	3.62339
ENSG00000067836	3.15	1.34045
ENSG00000067900	6.51	6.8562
ENSG00000067955	6.73	2.61622
ENSG00000067992	3.24	3.94683
ENSG00000068001	14.2	3.5408
ENSG00000068028	4.22	1.86521
ENSG00000068078	2.34	2.11635
ENSG00000068079	3.1	1.50664
ENSG00000068097	2.5	1.54698
ENSG00000068120	13.17	9.41138
ENSG00000068137	1.62	1.39514
ENSG00000068305	6.36	1.56074
ENSG00000068308	12.22	5.4492
ENSG00000068323	10.84	10.2417
ENSG00000068354	3.74	4.85575
ENSG00000068366	50.9	26.4594
ENSG00000068383	6.54	4.82903
ENSG00000068394	10.13	8.72917
ENSG00000068400	3.85	3.61825
ENSG00000068650	2.91	2.43041
ENSG00000068654	2.29	2.53033
ENSG00000068697	117.61	167.516
ENSG00000068724	5.48	3.41938
ENSG00000068745	6.42	1.69009
ENSG00000068784	4.32	4.19762
ENSG00000068796	32.04	21.7291
ENSG00000068831	1.56	1.32659
ENSG00000068878	5.07	5.82621
ENSG00000068903	3.7	1.70492
ENSG00000068912	38.11	24.6166
ENSG00000068971	2.81	2.95981
ENSG00000069020	7.72	6.02861
ENSG00000069122	18.93	14.479
ENSG00000069248	11.49	8.96344
ENSG00000069275	23.36	24.4678
ENSG00000069329	10.86	6.77724
ENSG00000069345	13.83	8.95008
ENSG00000069399	2.04	1.60861
ENSG00000069509	2.59	1.58076
ENSG00000069667	3.48	4.78027
ENSG00000069702	59.95	21.0061
ENSG00000069812	32.75	23.5777
ENSG00000069849	33.48	10.1697
ENSG00000069869	11.31	5.11127
ENSG00000069943	1.31	1.01486
ENSG00000069956	8.57	5.42886
ENSG00000069974	1.46	1.53322
ENSG00000070010	3.94	3.61413
ENSG00000070018	8.05	8.97359
ENSG00000070047	8.2	10.5879
ENSG00000070061	5.03	5.08244
ENSG00000070081	16.32	10.5759
ENSG00000070087	10.6	2.28411
ENSG00000070159	8.73	8.23979
ENSG00000070182	1.44	1.50869
ENSG00000070190	3.46	1.80001
ENSG00000070193	1.59	1.82186
ENSG00000070214	18.83	9.07004
ENSG00000070269	3.03	1.9569
ENSG00000070366	2.81	2.66031
ENSG00000070367	6.25	3.09799
ENSG00000070404	86.06	10.1699
ENSG00000070413	9.13	5.01383
ENSG00000070423	2.9	2.50796
ENSG00000070444	1.89	4.10546
ENSG00000070476	3.78	4.23227
ENSG00000070495	2.99	2.17256
ENSG00000070501	1.65	1.04482
ENSG00000070540	21.57	8.1954
ENSG00000070610	12.18	6.34025
ENSG00000070614	5.96	6.1119
ENSG00000070718	3.4	1.67914
ENSG00000070731	1.5	2.11777
ENSG00000070756	18.05	11.3498
ENSG00000070759	6.35	3.81319
ENSG00000070761	9.6	3.29394
ENSG00000070770	14.72	19.9697
ENSG00000070778	8.47	6.7085
ENSG00000070785	1.51	1.35848
ENSG00000070814	3.06	2.05698
ENSG00000070831	69.93	33.825
ENSG00000070882	2.12	2.04457
ENSG00000070950	1.5	1.54539
ENSG00000070961	6.27	2.51041
ENSG00000071051	9.89	4.79983
ENSG00000071054	6.46	5.501
ENSG00000071073	9.01	6.05292
ENSG00000071082	27.12	10.0422
ENSG00000071127	16.41	9.47218
ENSG00000071189	7.68	5.66154
ENSG00000071205	1.42	1.67875
ENSG00000071242	3.39	2.11472
ENSG00000071243	2.75	2.03237
ENSG00000071246	3.99	7.18851
ENSG00000071282	3.63	3.50182
ENSG00000071462	2	2.05537
ENSG00000071537	29.34	26.9461
ENSG00000071553	27.55	15.0743
ENSG00000071575	7.25	9.14193
ENSG00000071626	6.42	6.98139
ENSG00000071655	11.66	9.69762
ENSG00000071794	2.48	1.72728
ENSG00000071859	13.63	10.2755
ENSG00000071889	5.33	1.85098
ENSG00000071894	3.7	4.34484
ENSG00000071967	6.13	2.0262
ENSG00000071994	5.27	1.34409
ENSG00000072041	1.5	1.24046
ENSG00000072042	5.02	2.26374
ENSG00000072062	2.9	2.9467
ENSG00000072110	5.26	4.95658
ENSG00000072121	4.56	4.99238
ENSG00000072133	1.38	2.16163
ENSG00000072134	5.31	2.71181
ENSG00000072135	2.94	1.92888
ENSG00000072163	1.98	1.73656
ENSG00000072201	8.27	5.97363
ENSG00000072274	161	89.7463
ENSG00000072310	9.61	6.53776
ENSG00000072364	17.9	18.9412
ENSG00000072401	3.31	1.28259
ENSG00000072415	19.84	15.0985
ENSG00000072422	118.81	66.7448
ENSG00000072501	7.57	9.60729
ENSG00000072506	13.32	7.11836
ENSG00000072518	10.49	5.86723
ENSG00000072609	2.15	2.13162
ENSG00000072682	3.38	1.73415
ENSG00000072694	18.13	15.4797
ENSG00000072736	3.87	2.82297
ENSG00000072756	3.08	2.52575
ENSG00000072778	93.98	14.2418
ENSG00000072786	7.28	6.01982
ENSG00000072803	10.82	4.77068
ENSG00000072849	5.16	3.32536
ENSG00000072864	1.14	1.53219
ENSG00000072952	2.67	1.25817
ENSG00000072958	1.49	1.14962
ENSG00000073008	8.23	4.48748
ENSG00000073050	4.81	3.86199
ENSG00000073060	34.91	24.905
ENSG00000073111	6.75	4.27142
ENSG00000073169	3	5.07352
ENSG00000073282	2.62	1.0147
ENSG00000073331	1.93	1.87543
ENSG00000073350	1.39	1.17545
ENSG00000073417	4.03	2.89287
ENSG00000073578	7.9	4.85625
ENSG00000073584	3.4	3.75862
ENSG00000073605	1.48	1.53868
ENSG00000073614	11.94	11.0445
ENSG00000073711	7.45	6.39535
ENSG00000073712	20.5	6.69247
ENSG00000073792	14.4	10.9756
ENSG00000073803	2.53	1.841
ENSG00000073849	2.27	1.63134
ENSG00000073921	56.93	23.9817
ENSG00000073969	4.98	6.67642
ENSG00000074054	4.99	6.55305
ENSG00000074071	10.36	4.11689
ENSG00000074181	13.75	34.5518
ENSG00000074201	8.09	3.72012
ENSG00000074219	3.32	2.4923
ENSG00000074266	1.99	2.04109
ENSG00000074319	13.06	5.60245
ENSG00000074356	3.54	3.47416
ENSG00000074416	5.4	4.69455
ENSG00000074527	3.18	5.12781
ENSG00000074603	5.34	5.47948
ENSG00000074657	3.51	1.96791
ENSG00000074660	2.58	1.63025
ENSG00000074695	30.84	24.0279
ENSG00000074696	16.06	4.31703
ENSG00000074755	7.13	11.1511
ENSG00000074800	48.06	24.677
ENSG00000074842	27.03	17.0448
ENSG00000074935	1.68	1.19438
ENSG00000074964	1.81	2.05527
ENSG00000074966	14.19	7.13487
ENSG00000075089	5.23	2.03184
ENSG00000075142	10.96	6.45429
ENSG00000075151	4.48	3.06869
ENSG00000075188	3.11	1.69138
ENSG00000075213	1.23	1.30098
ENSG00000075223	1.55	1.08282
ENSG00000075234	2.05	1.94945
ENSG00000075239	2.09	1.43421
ENSG00000075240	3.88	2.17862
ENSG00000075292	13.61	7.89785
ENSG00000075336	1.78	1.12157
ENSG00000075391	12.19	9.48545
ENSG00000075399	2.07	2.43723
ENSG00000075407	2	1.24039
ENSG00000075413	6.55	4.07655
ENSG00000075415	17.65	7.34452
ENSG00000075420	40.24	35.6754
ENSG00000075426	14.82	7.25149
ENSG00000075539	5.77	4.05949
ENSG00000075568	9.17	11.968
ENSG00000075618	8.65	12.2614
ENSG00000075624	183.31	74.2235
ENSG00000075643	3.81	5.63564
ENSG00000075651	1.65	1.52212
ENSG00000075711	6.61	5.13761
ENSG00000075785	35.91	24.9855
ENSG00000075790	6.96	2.02644
ENSG00000075856	7.2	4.15719
ENSG00000075914	2.05	2.14486
ENSG00000075945	3.79	3.29451
ENSG00000075975	8.38	3.56651
ENSG00000076003	3.18	4.36831
ENSG00000076043	8.57	3.67806
ENSG00000076053	2.29	1.19069
ENSG00000076067	14.05	13.6542
ENSG00000076108	10.84	10.9911
ENSG00000076201	4.87	8.58926
ENSG00000076242	7.8	3.13616
ENSG00000076248	5.25	2.31811
ENSG00000076321	4.77	3.04257
ENSG00000076351	3.25	1.59331
ENSG00000076356	4.82	6.83136
ENSG00000076513	28.99	17.3586
ENSG00000076554	4.26	2.26719
ENSG00000076604	5.58	1.25695
ENSG00000076641	8.74	9.17258
ENSG00000076650	2.48	2.99342
ENSG00000076685	11.64	8.77629
ENSG00000076706	16.86	8.91484
ENSG00000076716	2.77	8.46401
ENSG00000076770	88.4	29.9735
ENSG00000076826	1.68	3.23044
ENSG00000076864	7.79	8.76564
ENSG00000076924	6.64	5.99216
ENSG00000076928	2.35	3.37881
ENSG00000076944	2.12	4.21166
ENSG00000076984	3.83	3.20454
ENSG00000077044	3.32	2.80109
ENSG00000077092	3.15	2.43421
ENSG00000077097	28.72	22.0547
ENSG00000077147	39.27	42.4275
ENSG00000077150	5.24	5.11443
ENSG00000077152	3.52	1.42292
ENSG00000077157	6.81	3.43564
ENSG00000077232	3.23	2.24043
ENSG00000077235	5.85	4.66304
ENSG00000077238	10.85	1.65248
ENSG00000077254	21.97	12.1227
ENSG00000077264	2.78	2.37471
ENSG00000077274	262.59	283.88
ENSG00000077312	10.31	3.14365
ENSG00000077380	14.92	3.70214
ENSG00000077454	1.51	3.85634
ENSG00000077458	4.39	1.73523
ENSG00000077463	2.13	1.09807
ENSG00000077514	3.1	1.67646
ENSG00000077549	17.79	16.6279
ENSG00000077585	4.78	3.12133
ENSG00000077616	1.72	1.30175
ENSG00000077684	2.49	1.35839
ENSG00000077713	2.95	1.42458
ENSG00000077721	24.23	10.6473
ENSG00000077782	5.49	2.08059
ENSG00000077942	341.09	329.7
ENSG00000078061	10.06	8.57014
ENSG00000078070	2.57	1.83637
ENSG00000078098	2.1	1.57816
ENSG00000078114	10.81	7.72135
ENSG00000078124	22.98	8.2744
ENSG00000078140	8.09	4.41309
ENSG00000078142	3	2.46166
ENSG00000078177	8.89	6.04693
ENSG00000078237	3.62	2.09058
ENSG00000078246	5.67	2.96087
ENSG00000078269	3.86	3.17496
ENSG00000078304	3.22	1.43586
ENSG00000078369	17.18	14.9454
ENSG00000078401	6.06	4.39985
ENSG00000078403	8.24	6.68693
ENSG00000078596	4.24	1.61958
ENSG00000078618	13.93	13.4607
ENSG00000078668	8.58	4.21638
ENSG00000078674	13.41	8.85715
ENSG00000078699	2.64	1.7458
ENSG00000078747	23.34	13.9282
ENSG00000078804	1.84	3.45233
ENSG00000078808	19.86	10.955
ENSG00000078902	3.89	2.93797
ENSG00000079134	2.7	2.43845
ENSG00000079215	4.25	1.1949
ENSG00000079246	40.26	18.3648
ENSG00000079257	3.73	2.18562
ENSG00000079277	2.94	2.56225
ENSG00000079308	11.87	13.1767
ENSG00000079313	6.14	9.49238
ENSG00000079332	21.06	10.3204
ENSG00000079335	3.01	2.54155
ENSG00000079337	3	2.31358
ENSG00000079385	2.75	1.95818
ENSG00000079387	5.07	3.15441
ENSG00000079432	4.3	6.76353
ENSG00000079459	12.34	2.58374
ENSG00000079482	13.4	18.5025
ENSG00000079616	7.58	3.77884
ENSG00000079691	3.56	2.66863
ENSG00000079739	20.34	14.2333
ENSG00000079785	15.59	12.6165
ENSG00000079805	8.54	5.7061
ENSG00000079819	4.02	2.98934
ENSG00000079950	7.98	9.62879
ENSG00000079999	8.45	3.94127
ENSG00000080007	1.14	1.36501
ENSG00000080189	6.68	3.79185
ENSG00000080200	9.64	11.2508
ENSG00000080298	1.04	1.1182
ENSG00000080345	9.21	7.62191
ENSG00000080371	4.64	5.03084
ENSG00000080503	14.76	3.18231
ENSG00000080546	20.36	11.1361
ENSG00000080573	7.05	9.51472
ENSG00000080608	7.89	5.32424
ENSG00000080802	4.37	2.89078
ENSG00000080815	10.06	6.35143
ENSG00000080819	4.38	2.75041
ENSG00000080822	8.49	2.37413
ENSG00000080824	59.88	46.37
ENSG00000080839	3.76	4.32872
ENSG00000080845	3.31	4.33432
ENSG00000080986	1.64	1.49562
ENSG00000081014	5.9	3.96225
ENSG00000081019	4.31	1.84415
ENSG00000081026	2.79	3.31568
ENSG00000081087	11.89	5.72479
ENSG00000081154	20.19	5.23358
ENSG00000081181	2.51	1.49968
ENSG00000081237	3.61	2.90753
ENSG00000081277	2.11	2.68857
ENSG00000081307	3.58	1.91231
ENSG00000081320	5.66	5.44498
ENSG00000081386	1.97	2.20992
ENSG00000081479	12.09	15.2175
ENSG00000081665	2.93	2.26112
ENSG00000081721	5.97	2.27213
ENSG00000081760	1.28	1.4067
ENSG00000081791	11.83	7.7346
ENSG00000081870	3.58	4.1744
ENSG00000081913	7.85	10.6036
ENSG00000081923	3.56	3.55248
ENSG00000081985	2.42	1.79813
ENSG00000082068	3.04	2.9225
ENSG00000082074	3.8	2.05859
ENSG00000082146	7.13	2.49951
ENSG00000082153	26.69	7.48602
ENSG00000082213	4.85	2.33899
ENSG00000082258	6.99	2.0888
ENSG00000082269	8.78	3.6728
ENSG00000082397	8.24	3.35768
ENSG00000082438	72.56	28.6911
ENSG00000082458	3.68	1.08627
ENSG00000082497	2.73	2.26068
ENSG00000082515	1.27	1.72011
ENSG00000082516	3.43	2.86513
ENSG00000082556	3.43	2.23139
ENSG00000082641	28.75	6.98328
ENSG00000082701	12.79	18.3675
ENSG00000082781	15.64	10.6492
ENSG00000082805	5.55	2.37264
ENSG00000082898	17.45	8.47422
ENSG00000082996	27.68	3.0976
ENSG00000083093	1.41	1.34156
ENSG00000083097	5.67	3.81359
ENSG00000083099	4.14	2.51926
ENSG00000083123	3.39	4.44363
ENSG00000083168	13.63	15.8054
ENSG00000083223	19.31	11.3357
ENSG00000083290	1.67	1.65907
ENSG00000083307	22.23	22.1228
ENSG00000083312	26.41	20.7121
ENSG00000083444	10.55	7.44622
ENSG00000083520	5.54	3.74005
ENSG00000083535	5.2	4.10146
ENSG00000083544	2.14	2.20626
ENSG00000083642	2.73	4.43089
ENSG00000083750	3.25	2.36009
ENSG00000083799	3.16	1.72535
ENSG00000083814	1.66	1.07153
ENSG00000083817	2.34	2.90628
ENSG00000083828	4.52	3.51862
ENSG00000083844	3.22	3.70039
ENSG00000083845	30.95	15.6162
ENSG00000083857	8.94	5.39959
ENSG00000083896	14.98	11.9809
ENSG00000083937	23.24	4.72113
ENSG00000084070	6.74	4.53498
ENSG00000084072	1.84	1.83387
ENSG00000084073	11.47	9.0676
ENSG00000084090	16.16	9.3417
ENSG00000084092	3.75	4.9948
ENSG00000084093	8.95	4.37259
ENSG00000084112	1.7	2.8639
ENSG00000084207	109.11	32.6469
ENSG00000084234	44.12	19.6643
ENSG00000084444	7.33	7.36428
ENSG00000084463	10.22	8.29839
ENSG00000084623	33.89	15.8923
ENSG00000084636	2.97	2.47625
ENSG00000084652	13.26	14.5208
ENSG00000084676	5.56	4.78049
ENSG00000084693	3.45	2.6168
ENSG00000084733	19.25	15.5027
ENSG00000084754	29.66	31.4247
ENSG00000084764	6.99	6.29867
ENSG00000084774	3.02	4.02411
ENSG00000085063	267.54	49.6274
ENSG00000085117	3.17	2.43486
ENSG00000085185	6.67	7.62522
ENSG00000085224	3.95	2.9566
ENSG00000085231	3.45	2.0167
ENSG00000085274	4.8	2.0824
ENSG00000085276	4.17	2.21896
ENSG00000085365	6.53	2.63348
ENSG00000085377	5.63	7.4665
ENSG00000085382	9.82	6.7488
ENSG00000085415	1.44	1.27426
ENSG00000085433	2.94	2.10776
ENSG00000085449	15.85	12.4695
ENSG00000085465	3.99	2.16689
ENSG00000085491	4.7	2.72642
ENSG00000085511	9.95	7.36162
ENSG00000085563	12.52	9.20651
ENSG00000085662	37.4	19.5442
ENSG00000085719	9.42	5.0767
ENSG00000085721	5.94	4.23411
ENSG00000085733	15.46	11.9793
ENSG00000085760	5.3	2.19518
ENSG00000085788	2.24	1.45162
ENSG00000085832	11.52	13.8688
ENSG00000085871	5.43	3.24017
ENSG00000085872	2.45	5.06631
ENSG00000085978	3.61	1.65025
ENSG00000085982	6.25	5.19293
ENSG00000085998	10.4	4.7742
ENSG00000086015	3.22	3.97627
ENSG00000086061	62.99	42.7653
ENSG00000086062	45.96	99.1466
ENSG00000086065	26.77	14.2905
ENSG00000086102	4.71	6.22155
ENSG00000086189	2.68	2.09492
ENSG00000086200	3.13	2.44411
ENSG00000086232	14.4	12.1209
ENSG00000086300	12.23	3.66502
ENSG00000086475	5.91	3.20596
ENSG00000086504	4.36	1.36595
ENSG00000086544	17.91	17.5189
ENSG00000086589	24.69	10.3641
ENSG00000086598	47.41	12.0176
ENSG00000086619	1.9	2.21033
ENSG00000086666	9.86	2.55648
ENSG00000086696	15.49	14.676
ENSG00000086712	2.59	1.51151
ENSG00000086758	17.85	23.7422
ENSG00000086827	4.83	3.154
ENSG00000087008	12.61	15.5911
ENSG00000087053	4.12	2.87261
ENSG00000087074	28.44	25.6586
ENSG00000087076	2.2	1.70415
ENSG00000087077	4.97	3.51514
ENSG00000087086	600.64	273.26
ENSG00000087087	10.15	7.2743
ENSG00000087088	4.3	2.59026
ENSG00000087095	4.74	3.88337
ENSG00000087111	4.28	2.6814
ENSG00000087116	3.91	5.40089
ENSG00000087152	13.32	12.2046
ENSG00000087157	6.74	4.89973
ENSG00000087191	6.39	4.91098
ENSG00000087206	3.27	2.46891
ENSG00000087237	5.21	3.2944
ENSG00000087245	9.27	9.38484
ENSG00000087263	3.35	1.69083
ENSG00000087266	9.02	5.40277
ENSG00000087269	5.54	3.81624
ENSG00000087274	10.37	5.30039
ENSG00000087301	1.33	1.19629
ENSG00000087302	4.38	2.78861
ENSG00000087303	7.18	7.87167
ENSG00000087338	6.51	7.62813
ENSG00000087365	12.5	7.12675
ENSG00000087448	6.47	5.38119
ENSG00000087460	19.31	7.49355
ENSG00000087470	9.34	2.85708
ENSG00000087502	11.08	4.14337
ENSG00000087510	20.8	24.1297
ENSG00000087586	2.17	1.0657
ENSG00000087842	2.63	2.46062
ENSG00000087995	2.25	2.22775
ENSG00000088002	3.2	4.05542
ENSG00000088035	3.45	2.16513
ENSG00000088038	2.71	3.90634
ENSG00000088179	2.09	1.75526
ENSG00000088205	5.53	4.22547
ENSG00000088247	11.73	14.7532
ENSG00000088256	9.83	9.59552
ENSG00000088280	4.69	3.62115
ENSG00000088298	24.32	13.1081
ENSG00000088325	2.72	2.77999
ENSG00000088356	2.55	3.96317
ENSG00000088367	2.88	2.09475
ENSG00000088387	12.92	10.0851
ENSG00000088448	30.98	20.4487
ENSG00000088451	2.98	2.46165
ENSG00000088682	4.94	2.29369
ENSG00000088726	13.3	8.77224
ENSG00000088756	2.52	1.72055
ENSG00000088766	4.1	2.07618
ENSG00000088808	2.15	2.17324
ENSG00000088812	8.05	11.0832
ENSG00000088827	2.94	5.80349
ENSG00000088832	19.91	4.53716
ENSG00000088833	5.54	6.28667
ENSG00000088854	2.54	3.82655
ENSG00000088876	1.11	1.1771
ENSG00000088882	4.66	7.16564
ENSG00000088888	7.15	7.17572
ENSG00000088899	4.51	3.86665
ENSG00000088930	21.81	17.8579
ENSG00000088970	1.47	1.19042
ENSG00000088986	20.89	5.57153
ENSG00000089006	6.02	3.27631
ENSG00000089009	45.75	8.61001
ENSG00000089022	2.51	3.0716
ENSG00000089048	3.29	3.23449
ENSG00000089050	2.5	1.45853
ENSG00000089053	6.79	4.70386
ENSG00000089057	31.63	52.2839
ENSG00000089060	5.09	2.36114
ENSG00000089063	14.64	7.56692
ENSG00000089094	1.35	1.33214
ENSG00000089123	2.64	3.71207
ENSG00000089154	13.49	17.2709
ENSG00000089157	92.09	10.3207
ENSG00000089159	7.64	5.56534
ENSG00000089177	2.12	1.81037
ENSG00000089195	2.55	1.5898
ENSG00000089220	42.92	27.4569
ENSG00000089225	4.91	4.88152
ENSG00000089234	6.65	5.86001
ENSG00000089248	22	8.44649
ENSG00000089280	3.01	16.2625
ENSG00000089289	11.34	8.03053
ENSG00000089327	11.53	3.14324
ENSG00000089335	6.57	1.37302
ENSG00000089351	4.68	6.9798
ENSG00000089356	12.28	5.34081
ENSG00000089597	58.26	29.8899
ENSG00000089682	2.1	2.34834
ENSG00000089693	16.18	9.60526
ENSG00000089723	3.93	5.80555
ENSG00000089737	8.05	2.94707
ENSG00000089775	1.07	1.07133
ENSG00000089820	3.62	2.57623
ENSG00000089847	2.25	1.1404
ENSG00000089876	16.42	11.4523
ENSG00000089902	11.77	15.4131
ENSG00000089916	2.42	1.88381
ENSG00000090006	1.59	2.87046
ENSG00000090013	16.83	5.83937
ENSG00000090020	20.41	25.8697
ENSG00000090054	22.87	15.7632
ENSG00000090060	12.57	11.3673
ENSG00000090061	1.9	3.49755
ENSG00000090238	11.37	2.90662
ENSG00000090266	4.51	2.15954
ENSG00000090273	9.12	9.23952
ENSG00000090316	3.53	2.56664
ENSG00000090339	5.39	3.44404
ENSG00000090372	8.36	3.73994
ENSG00000090376	2.52	2.58345
ENSG00000090382	11.83	8.93758
ENSG00000090432	12.6	14.4416
ENSG00000090470	5.54	8.40698
ENSG00000090487	16.79	9.44866
ENSG00000090520	8.36	4.36805
ENSG00000090530	3.8	3.70414
ENSG00000090565	2.59	2.35151
ENSG00000090581	9.1	5.61884
ENSG00000090612	2.24	1.09888
ENSG00000090615	12.11	12.6145
ENSG00000090621	7.67	4.67797
ENSG00000090659	2.3	2.80875
ENSG00000090674	3.12	3.95654
ENSG00000090686	4.22	5.55586
ENSG00000090776	20.27	14.759
ENSG00000090857	6.25	3.75464
ENSG00000090861	12.01	12.0315
ENSG00000090863	31.45	22.7238
ENSG00000090905	4.28	4.7937
ENSG00000090924	2.06	2.55738
ENSG00000090971	1.74	1.08165
ENSG00000090975	2.23	3.2126
ENSG00000090989	10.64	6.3423
ENSG00000091009	3.08	8.31404
ENSG00000091039	7.45	3.31259
ENSG00000091073	1.35	1.28563
ENSG00000091127	1.79	1.28812
ENSG00000091128	1.83	1.39395
ENSG00000091129	15.4	8.18072
ENSG00000091136	36.52	25.17
ENSG00000091140	6.02	5.35462
ENSG00000091157	1.58	1.39642
ENSG00000091164	3.24	2.19102
ENSG00000091317	20.68	13.5622
ENSG00000091409	35.53	11.5094
ENSG00000091436	2.86	3.16305
ENSG00000091483	18.64	14.0505
ENSG00000091490	10.73	5.30333
ENSG00000091527	24.56	5.78262
ENSG00000091542	19.94	18.6739
ENSG00000091592	1.67	1.7885
ENSG00000091640	9.07	3.7229
ENSG00000091732	2.49	1.15637
ENSG00000091879	8.25	11.3601
ENSG00000091947	6.23	3.365
ENSG00000091972	68.54	27.4779
ENSG00000091986	1.34	1.20276
ENSG00000092010	33.35	9.46495
ENSG00000092020	3.5	1.27333
ENSG00000092068	15.71	6.18214
ENSG00000092094	3.23	1.78006
ENSG00000092098	2.8	3.0566
ENSG00000092108	8.86	5.50876
ENSG00000092140	2.34	1.60844
ENSG00000092148	36.22	19.0772
ENSG00000092199	44.03	7.8882
ENSG00000092201	9.85	7.1982
ENSG00000092203	9.78	4.38857
ENSG00000092330	12.6	1.25295
ENSG00000092421	17.74	17.8883
ENSG00000092439	10.62	9.21765
ENSG00000092445	1.47	1.25506
ENSG00000092531	27.35	5.09931
ENSG00000092820	280.73	133.67
ENSG00000092841	46.36	9.65626
ENSG00000092847	2.04	3.81801
ENSG00000092871	1.38	1.29046
ENSG00000092929	17.28	17.5868
ENSG00000092931	5.14	2.73135
ENSG00000092964	15.38	9.87306
ENSG00000092969	2.63	2.2665
ENSG00000092978	2.3	2.65061
ENSG00000093000	9.63	5.27476
ENSG00000093010	9.7	5.49593
ENSG00000093072	1.19	1.06574
ENSG00000093134	3.39	3.25346
ENSG00000093144	3.94	1.2305
ENSG00000093167	3.72	2.88872
ENSG00000093183	3.21	2.02614
ENSG00000094631	5.29	2.93665
ENSG00000094804	1.73	1.21321
ENSG00000094880	8.87	5.47913
ENSG00000094914	6.76	2.62541
ENSG00000094916	7.11	11.5256
ENSG00000094975	12.38	6.05926
ENSG00000095002	3.08	3.24055
ENSG00000095015	7.84	7.89706
ENSG00000095059	9.45	2.50459
ENSG00000095066	4	3.01186
ENSG00000095139	35.24	15.3499
ENSG00000095203	1.31	1.51778
ENSG00000095209	1.52	1.18555
ENSG00000095261	3.52	3.7724
ENSG00000095319	3.59	4.25909
ENSG00000095321	7.63	5.65565
ENSG00000095370	2.97	2.17276
ENSG00000095380	3.58	2.1139
ENSG00000095383	4.27	2.85772
ENSG00000095485	3.65	2.15187
ENSG00000095564	14.05	11.3581
ENSG00000095574	2.26	2.28273
ENSG00000095585	1.31	1.4994
ENSG00000095637	16.39	10.8665
ENSG00000095739	4.56	3.53659
ENSG00000095787	13.58	7.75294
ENSG00000095906	2.66	1.01762
ENSG00000095951	2.77	1.2342
ENSG00000096060	1.67	1.48065
ENSG00000096063	11.68	9.58516
ENSG00000096070	4.96	3.01568
ENSG00000096080	12.01	4.83925
ENSG00000096092	4.49	3.60144
ENSG00000096384	158.77	87.0353
ENSG00000096401	9.87	7.3522
ENSG00000096433	1.96	2.54371
ENSG00000096696	65.03	39.1812
ENSG00000096717	6.17	3.72877
ENSG00000096746	2.5	5.17219
ENSG00000096872	1.81	1.69771
ENSG00000096968	7.47	8.72827
ENSG00000097007	7.2	8.53207
ENSG00000097021	2.51	2.15656
ENSG00000097033	11.67	7.04128
ENSG00000097046	2.78	3.49964
ENSG00000097096	2.84	2.80962
ENSG00000099139	1.33	1.48872
ENSG00000099194	3.23	3.66114
ENSG00000099203	18.57	3.47331
ENSG00000099204	5.47	4.67462
ENSG00000099219	4.73	3.0388
ENSG00000099246	12.15	2.75327
ENSG00000099250	25.95	14.3034
ENSG00000099260	3.6	3.78575
ENSG00000099282	6.51	5.51128
ENSG00000099290	4.17	5.84664
ENSG00000099326	3.05	2.99529
ENSG00000099331	6.84	5.17683
ENSG00000099337	1.3	1.95545
ENSG00000099341	32.98	10.0308
ENSG00000099364	4.72	3.44004
ENSG00000099381	1.86	4.99759
ENSG00000099385	2.58	1.80807
ENSG00000099622	20.82	3.9924
ENSG00000099624	3.67	2.50849
ENSG00000099715	2.19	2.32448
ENSG00000099783	9.17	7.96452
ENSG00000099785	4.61	1.75004
ENSG00000099795	32.73	25.1082
ENSG00000099797	13.83	6.79075
ENSG00000099800	6.97	7.32326
ENSG00000099804	13.11	3.10017
ENSG00000099810	2.47	1.12864
ENSG00000099814	2.17	2.72106
ENSG00000099817	6.96	3.14274
ENSG00000099821	3.11	2.94281
ENSG00000099849	8.13	1.05722
ENSG00000099860	14.21	2.36543
ENSG00000099864	2.75	2.16111
ENSG00000099875	23.64	8.22327
ENSG00000099889	1.38	1.20011
ENSG00000099899	4.85	1.32099
ENSG00000099901	4.97	1.87354
ENSG00000099904	1.5	2.23646
ENSG00000099910	4.96	4.42022
ENSG00000099917	4.89	5.19296
ENSG00000099940	5.35	4.70317
ENSG00000099942	23.73	21.0355
ENSG00000099949	5.61	2.44683
ENSG00000099953	158.86	33.1035
ENSG00000099954	4.18	2.5486
ENSG00000099956	27.48	13.9167
ENSG00000099958	8.29	1.26131
ENSG00000099960	20.87	11.2194
ENSG00000099968	8.11	2.88295
ENSG00000099977	8.22	1.29261
ENSG00000099991	5.11	5.39658
ENSG00000099992	5.15	5.6824
ENSG00000099994	1.37	1.26098
ENSG00000099995	8.97	9.45526
ENSG00000100014	3.93	5.58056
ENSG00000100023	7.15	2.8644
ENSG00000100028	11.31	8.57269
ENSG00000100029	5.19	2.39952
ENSG00000100030	8.63	7.80957
ENSG00000100034	7.38	5.71175
ENSG00000100038	1.74	1.17983
ENSG00000100055	3.51	2.6845
ENSG00000100056	1.36	1.21593
ENSG00000100060	6.68	2.15605
ENSG00000100075	8.46	5.804
ENSG00000100077	3.09	2.89619
ENSG00000100083	5.01	3.29149
ENSG00000100092	2.74	2.78776
ENSG00000100097	33.57	17.6356
ENSG00000100099	2.19	2.03935
ENSG00000100100	6.39	1.81159
ENSG00000100104	3.06	3.22767
ENSG00000100105	1.94	1.62301
ENSG00000100106	5.87	6.78992
ENSG00000100109	6.08	2.42263
ENSG00000100122	1.04	1.20996
ENSG00000100124	1.91	1.41422
ENSG00000100129	21.35	18.651
ENSG00000100138	10.75	3.53628
ENSG00000100139	15.79	15.0038
ENSG00000100147	3.55	3.59532
ENSG00000100150	2.92	2.68082
ENSG00000100151	3.94	2.98421
ENSG00000100154	2.38	5.24827
ENSG00000100167	3.1	1.89812
ENSG00000100196	1.94	1.28335
ENSG00000100201	85.63	65.112
ENSG00000100207	7.27	1.63546
ENSG00000100209	1.75	1.08365
ENSG00000100211	3.69	1.86788
ENSG00000100216	8.52	6.97672
ENSG00000100219	80.09	14.3573
ENSG00000100220	18.73	12.5706
ENSG00000100221	10.06	4.91411
ENSG00000100225	8.28	7.56736
ENSG00000100226	5.3	4.2673
ENSG00000100227	16.13	5.56365
ENSG00000100228	4.73	7.33065
ENSG00000100234	230.14	199.484
ENSG00000100239	10.23	8.64627
ENSG00000100241	9.05	10.8713
ENSG00000100242	14.14	7.52804
ENSG00000100243	8.55	4.3267
ENSG00000100246	3.21	2.06522
ENSG00000100258	5.74	4.48728
ENSG00000100263	3.95	2.67351
ENSG00000100266	21.08	8.24212
ENSG00000100280	13.32	10.756
ENSG00000100281	4.49	3.37631
ENSG00000100284	17.24	8.53326
ENSG00000100292	21.24	12.9729
ENSG00000100296	2.37	2.14651
ENSG00000100297	4.54	3.932
ENSG00000100299	9.87	4.94107
ENSG00000100300	6.18	3.45259
ENSG00000100304	1.87	1.65511
ENSG00000100307	2.24	3.71469
ENSG00000100311	16.62	20.3623
ENSG00000100316	71.83	26.3245
ENSG00000100319	1.39	1.26574
ENSG00000100320	6.59	7.03347
ENSG00000100321	1.88	1.72641
ENSG00000100324	3.37	4.09195
ENSG00000100325	4.44	3.03437
ENSG00000100330	9.95	6.12291
ENSG00000100335	4.55	1.95757
ENSG00000100342	14.33	2.09954
ENSG00000100345	71.21	76.6175
ENSG00000100347	1.05	1.54178
ENSG00000100348	5.62	4.81872
ENSG00000100350	1.02	1.07681
ENSG00000100353	22.06	8.63375
ENSG00000100354	2.76	3.27259
ENSG00000100359	4.99	2.7743
ENSG00000100364	2.14	1.58865
ENSG00000100365	7.55	4.74479
ENSG00000100368	65.3	43.5803
ENSG00000100372	4.38	1.70762
ENSG00000100376	2.51	2.6087
ENSG00000100379	8.34	6.0722
ENSG00000100380	39.93	16.3344
ENSG00000100385	2.13	3.50695
ENSG00000100387	14.86	13.3856
ENSG00000100393	21.57	26.1283
ENSG00000100395	3.61	2.18509
ENSG00000100401	10.76	9.66578
ENSG00000100403	6.17	8.78301
ENSG00000100410	11.97	6.76686
ENSG00000100412	14.91	14.1383
ENSG00000100413	2.38	1.3071
ENSG00000100416	1.98	1.5702
ENSG00000100418	4.24	4.2298
ENSG00000100422	3.34	3.11404
ENSG00000100425	8.07	8.23244
ENSG00000100426	2.52	4.41418
ENSG00000100439	4.87	3.67144
ENSG00000100441	17.38	12.0954
ENSG00000100442	6.68	5.6101
ENSG00000100461	6.93	3.16085
ENSG00000100462	8.11	2.03852
ENSG00000100478	1.65	1.04293
ENSG00000100483	3.37	1.35431
ENSG00000100485	32.79	25.5343
ENSG00000100503	27.26	13.0371
ENSG00000100504	7.98	6.46614
ENSG00000100519	8.86	3.2459
ENSG00000100522	3.1	2.07955
ENSG00000100523	1.96	1.85221
ENSG00000100528	4.38	2.66383
ENSG00000100554	9.1	3.47877
ENSG00000100564	7.91	1.84261
ENSG00000100567	14.88	7.65354
ENSG00000100568	9.88	7.40033
ENSG00000100577	1.82	1.00194
ENSG00000100580	1.92	2.30791
ENSG00000100591	16.42	5.63175
ENSG00000100592	4.23	5.6522
ENSG00000100593	52.83	16.0476
ENSG00000100596	8.83	7.93099
ENSG00000100599	1.61	3.03459
ENSG00000100600	100.21	33.1203
ENSG00000100601	3.39	1.6938
ENSG00000100603	19.44	7.71686
ENSG00000100605	10.07	5.38417
ENSG00000100612	2.35	1.05092
ENSG00000100614	9.98	6.75446
ENSG00000100628	2.01	1.93076
ENSG00000100632	21.99	13.957
ENSG00000100644	19.59	7.84715
ENSG00000100647	8.89	11.4642
ENSG00000100650	50.91	8.14814
ENSG00000100664	24.77	7.1239
ENSG00000100697	21.83	12.1161
ENSG00000100711	3.17	3.14903
ENSG00000100722	3.42	1.86855
ENSG00000100726	3.47	4.44518
ENSG00000100731	4.33	4.16275
ENSG00000100744	3.63	1.5227
ENSG00000100749	3.01	2.09326
ENSG00000100764	9.72	2.47416
ENSG00000100784	3.89	5.97852
ENSG00000100796	15.44	6.55537
ENSG00000100804	18.33	8.78916
ENSG00000100811	10.65	8.22671
ENSG00000100813	13.13	7.49684
ENSG00000100814	3.67	1.19351
ENSG00000100815	12.74	13.9771
ENSG00000100823	5.54	1.01368
ENSG00000100836	7.17	8.67788
ENSG00000100842	17.27	9.5417
ENSG00000100852	14.38	7.051
ENSG00000100865	1.5	1.03718
ENSG00000100867	5.58	3.52156
ENSG00000100883	11.98	4.60856
ENSG00000100888	11.56	6.74826
ENSG00000100897	5.99	1.4593
ENSG00000100906	48.27	9.66598
ENSG00000100908	2.2	1.06173
ENSG00000100911	11.45	2.30355
ENSG00000100916	1.52	1.02422
ENSG00000100934	8.61	4.42505
ENSG00000100938	11.51	1.49461
ENSG00000100941	9.16	9.68931
ENSG00000100949	4.44	1.34866
ENSG00000100968	3.97	1.49358
ENSG00000100979	72.26	38.2618
ENSG00000100982	5.77	10.156
ENSG00000100983	15.98	10.8903
ENSG00000100991	31.13	34.9809
ENSG00000100994	8.09	8.12983
ENSG00000100997	21.22	23.4567
ENSG00000101000	55.96	16.8534
ENSG00000101017	1.48	1.0021
ENSG00000101019	3.35	2.72123
ENSG00000101040	8.48	6.33864
ENSG00000101052	4.73	2.75809
ENSG00000101057	1.18	1.36684
ENSG00000101079	5.78	4.84587
ENSG00000101084	1.47	5.7522
ENSG00000101096	1.54	2.55149
ENSG00000101109	3.96	3.09165
ENSG00000101126	10.76	5.95865
ENSG00000101132	3.86	1.79478
ENSG00000101138	4.74	2.90277
ENSG00000101144	7.76	5.22759
ENSG00000101146	4.28	3.49549
ENSG00000101150	13.91	13.6051
ENSG00000101152	13.78	18.6844
ENSG00000101158	5.57	4.38027
ENSG00000101160	22.19	19.62
ENSG00000101161	18.02	20.7348
ENSG00000101166	23.65	10.5598
ENSG00000101181	2.91	2.70955
ENSG00000101182	27.14	16.3532
ENSG00000101187	5.84	1.19413
ENSG00000101189	5.6	4.86047
ENSG00000101190	1.51	1.50262
ENSG00000101191	7.97	7.1867
ENSG00000101193	9.3	12.5174
ENSG00000101199	9.7	2.51127
ENSG00000101216	4.37	5.3794
ENSG00000101220	1.24	1.52085
ENSG00000101224	5.73	5.07795
ENSG00000101230	12.89	16.9952
ENSG00000101246	4.71	2.20103
ENSG00000101255	1.93	1.1584
ENSG00000101265	4	2.07618
ENSG00000101266	12.17	8.71706
ENSG00000101276	2.89	2.71426
ENSG00000101290	4.47	5.71563
ENSG00000101294	8.33	5.08729
ENSG00000101310	9.79	5.71835
ENSG00000101311	1.89	1.77823
ENSG00000101331	3.21	4.17983
ENSG00000101333	1.65	1.92092
ENSG00000101335	15.23	13.3557
ENSG00000101336	4.09	1.69848
ENSG00000101337	17.64	13.5137
ENSG00000101343	7.74	3.62794
ENSG00000101346	6.76	6.03442
ENSG00000101347	15.35	15.1356
ENSG00000101350	5.11	7.04709
ENSG00000101361	5.17	1.52663
ENSG00000101363	4.21	5.31148
ENSG00000101365	13.05	3.84681
ENSG00000101367	26.03	40.5967
ENSG00000101384	18.79	16.0066
ENSG00000101391	2.9	2.52947
ENSG00000101407	6.82	3.39022
ENSG00000101412	1.3	1.75325
ENSG00000101413	4.96	3.67171
ENSG00000101417	1.54	1.56533
ENSG00000101421	16.67	32.9217
ENSG00000101439	17.89	15.3687
ENSG00000101442	1.2	1.43015
ENSG00000101444	23.3	18.0215
ENSG00000101445	2.43	2.50887
ENSG00000101452	1.99	1.6162
ENSG00000101457	3.34	4.26801
ENSG00000101460	2.51	2.2088
ENSG00000101464	4.17	2.92853
ENSG00000101473	1.93	1.02829
ENSG00000101474	56.65	57.2059
ENSG00000101544	5.24	5.55393
ENSG00000101546	1.31	1.74696
ENSG00000101557	4.28	6.53681
ENSG00000101558	10.84	8.76311
ENSG00000101577	17.7	21.8275
ENSG00000101596	10.79	8.39167
ENSG00000101608	48.57	18.8898
ENSG00000101639	4.07	3.63099
ENSG00000101654	8.05	1.80903
ENSG00000101665	13.66	6.21081
ENSG00000101670	9.28	7.04279
ENSG00000101745	9.9	3.65885
ENSG00000101751	5.7	3.99317
ENSG00000101752	15.71	15.0068
ENSG00000101773	4.52	2.29415
ENSG00000101782	19.38	4.83425
ENSG00000101811	2.65	2.24926
ENSG00000101825	1.73	3.03956
ENSG00000101843	10.05	3.32921
ENSG00000101844	3.41	1.81021
ENSG00000101846	155.69	107.92
ENSG00000101849	4.25	4.25462
ENSG00000101850	1.18	1.22178
ENSG00000101856	17.59	8.01697
ENSG00000101868	3.08	3.05237
ENSG00000101871	2.41	1.12349
ENSG00000101882	1.45	1.50127
ENSG00000101888	6.75	2.31286
ENSG00000101901	2.45	1.42972
ENSG00000101928	7.65	4.27329
ENSG00000101935	9.63	5.22049
ENSG00000101940	7.24	4.25359
ENSG00000101951	89.29	25.4707
ENSG00000101955	8.12	4.04577
ENSG00000101966	8.9	1.52
ENSG00000101972	21.4	11.6654
ENSG00000101974	3	1.39418
ENSG00000101986	8.09	11.2742
ENSG00000101997	2.91	2.71311
ENSG00000102007	8.09	6.99253
ENSG00000102010	1.23	1.31363
ENSG00000102024	13.36	6.23153
ENSG00000102030	2.28	2.12724
ENSG00000102032	1.55	1.02666
ENSG00000102034	9.11	4.88837
ENSG00000102038	14.37	8.19557
ENSG00000102054	11.85	6.65436
ENSG00000102081	12.64	5.52096
ENSG00000102098	2.34	1.63125
ENSG00000102103	5.58	1.96094
ENSG00000102119	7.72	2.14549
ENSG00000102144	34.15	19.1335
ENSG00000102158	26.06	7.05883
ENSG00000102172	58.53	28.2461
ENSG00000102178	7.51	2.59681
ENSG00000102181	35.63	10.8182
ENSG00000102189	9.88	12.0066
ENSG00000102218	9.72	7.54001
ENSG00000102221	7.79	6.71895
ENSG00000102225	8.44	3.43159
ENSG00000102226	3.41	2.76679
ENSG00000102241	17.92	7.61048
ENSG00000102243	61.2	28.2229
ENSG00000102265	30.54	11.1997
ENSG00000102287	33.67	46.586
ENSG00000102290	2.92	2.54142
ENSG00000102316	46.28	13.7875
ENSG00000102317	31.44	15.1232
ENSG00000102349	1.51	1.01609
ENSG00000102359	6.26	3.26792
ENSG00000102390	3	4.04039
ENSG00000102393	9.04	3.17475
ENSG00000102401	12.68	3.80781
ENSG00000102409	52.02	20.3823
ENSG00000102471	20.22	6.17343
ENSG00000102531	108.13	54.4451
ENSG00000102554	21.96	9.40753
ENSG00000102572	8.97	3.8488
ENSG00000102580	44.3	30.4116
ENSG00000102595	4.23	3.69188
ENSG00000102606	5.51	4.43676
ENSG00000102699	5.71	7.11411
ENSG00000102710	3.9	2.96727
ENSG00000102738	5.51	4.14204
ENSG00000102743	1.19	1.06999
ENSG00000102753	5.39	8.61984
ENSG00000102755	192.88	44.2328
ENSG00000102760	76.34	60.1316
ENSG00000102763	2.27	3.7902
ENSG00000102780	2.44	3.62444
ENSG00000102786	2.87	2.9274
ENSG00000102796	1.21	1.70425
ENSG00000102804	27.15	11.8472
ENSG00000102858	3.11	2.38122
ENSG00000102870	2.25	2.71896
ENSG00000102871	3.78	2.48141
ENSG00000102879	1.96	1.04669
ENSG00000102882	5.79	3.44733
ENSG00000102886	3.23	1.99062
ENSG00000102890	6.87	6.23623
ENSG00000102893	5.17	4.82501
ENSG00000102897	2.68	1.07804
ENSG00000102898	13.73	6.34994
ENSG00000102900	1.81	1.26242
ENSG00000102901	6.97	2.05317
ENSG00000102908	15.4	4.6024
ENSG00000102910	9.31	6.55297
ENSG00000102921	6.82	7.61253
ENSG00000102931	12.74	5.78438
ENSG00000102974	14.11	12.8081
ENSG00000102978	9.92	5.8668
ENSG00000102996	24.71	31.8644
ENSG00000103018	5.94	2.42061
ENSG00000103021	3.56	3.24534
ENSG00000103035	28.6	9.65299
ENSG00000103042	1.99	1.78449
ENSG00000103043	3.3	2.96821
ENSG00000103047	1.52	1.55771
ENSG00000103051	10.8	3.45802
ENSG00000103061	3.34	1.97329
ENSG00000103064	6.12	1.41867
ENSG00000103066	4.96	1.19198
ENSG00000103067	7.49	3.82956
ENSG00000103091	3.24	4.24323
ENSG00000103111	2.78	2.45432
ENSG00000103126	2.11	1.71919
ENSG00000103148	1.27	2.11789
ENSG00000103152	6.48	2.96639
ENSG00000103160	5.5	2.24928
ENSG00000103168	4.9	1.26297
ENSG00000103175	3.7	4.14398
ENSG00000103187	5.85	6.91721
ENSG00000103194	13.8	3.95993
ENSG00000103196	14.59	10.2912
ENSG00000103197	4.02	4.96105
ENSG00000103199	1.73	1.36126
ENSG00000103222	1.81	3.33654
ENSG00000103226	1.11	8.01799
ENSG00000103241	4.44	6.89771
ENSG00000103245	1.77	1.12474
ENSG00000103248	1.47	1.26776
ENSG00000103249	5.54	4.18174
ENSG00000103257	42.56	73.1232
ENSG00000103264	2.72	3.09581
ENSG00000103266	8.5	2.21498
ENSG00000103274	7.49	5.03184
ENSG00000103275	3.98	3.09714
ENSG00000103319	5.24	5.41583
ENSG00000103326	2.22	2.76155
ENSG00000103335	6.21	9.0175
ENSG00000103342	7.82	7.8908
ENSG00000103353	6.11	2.68168
ENSG00000103363	32.09	9.15991
ENSG00000103365	5.05	4.32124
ENSG00000103381	7.83	6.81839
ENSG00000103404	2.09	2.14973
ENSG00000103415	4.52	1.50101
ENSG00000103423	5.19	3.02453
ENSG00000103429	9.4	3.13311
ENSG00000103479	7.11	6.14227
ENSG00000103485	7.48	7.40647
ENSG00000103489	3.09	4.07474
ENSG00000103495	10.28	2.54234
ENSG00000103496	5.15	3.29172
ENSG00000103502	12.21	2.66501
ENSG00000103507	4.29	2.46357
ENSG00000103510	11.97	6.71218
ENSG00000103512	7.22	11.8331
ENSG00000103534	2.38	2.07303
ENSG00000103540	1.21	1.12876
ENSG00000103544	4.45	3.83727
ENSG00000103546	17.59	6.07847
ENSG00000103549	10.75	4.04882
ENSG00000103550	2.16	2.06857
ENSG00000103591	6	2.99313
ENSG00000103642	1.86	1.50607
ENSG00000103653	2.53	2.28677
ENSG00000103657	10.82	12.7425
ENSG00000103671	3.04	3.33475
ENSG00000103710	4.23	3.14131
ENSG00000103742	6.08	9.38327
ENSG00000103769	18.77	7.69328
ENSG00000103811	3.89	1.98241
ENSG00000103855	5.96	1.47674
ENSG00000103888	3.81	3.34971
ENSG00000103932	1.91	1.93473
ENSG00000103966	3.04	4.0069
ENSG00000103978	17.25	6.74
ENSG00000103994	10.16	5.92164
ENSG00000103995	2.02	1.69261
ENSG00000104043	1.73	1.03964
ENSG00000104064	3.12	2.92359
ENSG00000104067	15.79	14.238
ENSG00000104081	2.6	1.70293
ENSG00000104093	5.1	4.69733
ENSG00000104129	1.9	1.7742
ENSG00000104131	10.34	5.96468
ENSG00000104133	6.12	3.54815
ENSG00000104140	4.26	7.98037
ENSG00000104142	6.14	5.22891
ENSG00000104154	1.68	2.0541
ENSG00000104164	6.91	1.73507
ENSG00000104213	3	3.0793
ENSG00000104218	4.93	5.98344
ENSG00000104219	2.99	2.97539
ENSG00000104221	3.25	2.48995
ENSG00000104228	3.56	2.95068
ENSG00000104267	2.63	1.15977
ENSG00000104299	2.2	1.32349
ENSG00000104312	6.32	6.09756
ENSG00000104320	5.83	3.11684
ENSG00000104324	5.63	3.39223
ENSG00000104325	2.62	1.44928
ENSG00000104331	18.67	18.3884
ENSG00000104332	2.79	1.97921
ENSG00000104341	4.24	1.51745
ENSG00000104343	4.32	2.22868
ENSG00000104361	1.66	1.42731
ENSG00000104365	3.46	2.05988
ENSG00000104375	12.68	6.88161
ENSG00000104388	23.3	15.8312
ENSG00000104408	20.46	9.77793
ENSG00000104412	7.13	5.43008
ENSG00000104413	9.44	3.91707
ENSG00000104419	21.26	5.96562
ENSG00000104427	4.43	5.81624
ENSG00000104442	8.54	5.16133
ENSG00000104472	4.37	1.899
ENSG00000104517	19.77	18.6984
ENSG00000104518	8.15	2.54853
ENSG00000104522	6.63	2.54067
ENSG00000104529	12.49	3.0799
ENSG00000104549	10.47	5.79432
ENSG00000104611	4.03	2.86359
ENSG00000104613	5.83	3.04706
ENSG00000104626	6.02	2.92144
ENSG00000104643	3.64	2.84426
ENSG00000104660	11.2	7.44279
ENSG00000104671	9.44	6.20784
ENSG00000104679	2.98	1.45653
ENSG00000104687	9.52	8.77791
ENSG00000104689	2.84	1.84039
ENSG00000104691	2.58	1.01478
ENSG00000104695	10.28	9.32677
ENSG00000104714	2.09	3.71454
ENSG00000104723	92.27	31.3031
ENSG00000104728	1.25	1.05659
ENSG00000104738	12.59	6.66953
ENSG00000104756	2.22	1.42675
ENSG00000104763	42.33	1.4663
ENSG00000104765	36.45	18.0122
ENSG00000104774	3.86	5.01718
ENSG00000104783	21.38	8.44367
ENSG00000104805	39.07	17.7858
ENSG00000104812	1.9	1.98273
ENSG00000104823	12.92	10.2969
ENSG00000104824	11.85	15.0829
ENSG00000104825	3.62	2.27553
ENSG00000104827	37.4	49.8097
ENSG00000104852	32.79	18.5696
ENSG00000104853	11.14	8.7147
ENSG00000104859	4.74	4.37854
ENSG00000104866	2.28	2.04308
ENSG00000104870	16.14	4.93521
ENSG00000104872	6.23	1.7635
ENSG00000104881	7.64	13.1988
ENSG00000104885	3.25	8.26962
ENSG00000104897	4.47	6.34485
ENSG00000104903	1.61	2.0882
ENSG00000104904	73.7	15.8127
ENSG00000104907	3.05	1.00331
ENSG00000104915	6.25	1.60272
ENSG00000104936	2.23	1.60576
ENSG00000104946	4.37	6.94088
ENSG00000104957	6.61	2.54385
ENSG00000104960	8.53	5.10958
ENSG00000104964	52.72	19.6881
ENSG00000104969	13.02	16.92
ENSG00000104973	2.81	3.89657
ENSG00000104976	2.37	1.48847
ENSG00000104979	10.52	2.03181
ENSG00000104980	2.52	1.60103
ENSG00000105011	1.66	1.00306
ENSG00000105053	2.59	2.18348
ENSG00000105058	26.68	9.07478
ENSG00000105063	5.24	8.64861
ENSG00000105085	1.96	1.73404
ENSG00000105127	8.96	7.53009
ENSG00000105135	19.82	8.72829
ENSG00000105137	47.91	9.52772
ENSG00000105171	2.41	1.35662
ENSG00000105173	9.32	3.56455
ENSG00000105176	5.76	3.43334
ENSG00000105185	7.83	3.57749
ENSG00000105186	6.65	6.90918
ENSG00000105193	9.95	17.7998
ENSG00000105197	2.71	1.5605
ENSG00000105198	61.36	15.1947
ENSG00000105202	5.93	4.48868
ENSG00000105204	1.77	1.49112
ENSG00000105220	3.78	3.36024
ENSG00000105221	4.68	2.95841
ENSG00000105223	27.78	10.8763
ENSG00000105227	3.42	1.4208
ENSG00000105229	5.44	7.07966
ENSG00000105246	687.29	369.608
ENSG00000105248	9.56	11.657
ENSG00000105254	4.68	2.17405
ENSG00000105281	8.71	6.6305
ENSG00000105287	4.32	4.81341
ENSG00000105289	1.39	1.51086
ENSG00000105298	2.26	1.66718
ENSG00000105321	3.43	5.38821
ENSG00000105323	12.61	7.39573
ENSG00000105325	5.67	5.9757
ENSG00000105339	1.45	1.23007
ENSG00000105341	3	1.09563
ENSG00000105355	22.97	8.7938
ENSG00000105364	2.55	1.4527
ENSG00000105372	41.1	18.7549
ENSG00000105373	5.8	6.49741
[truncated: 9,396 more rows]
