# Supplementary material for: Systemic lupus erythematosus dysregulates the expression of long noncoding RNAs in placentas
Source: Arthritis Res Ther. 2022 Jun 14;24:142. doi: 10.1186/s13075-022-02825-7 (PMC9195362; doi:10.1186/s13075-022-02825-7)
Supplement: Supplementary file 12 — Additional file 12: Table S8. The predicted cis-associated genes of the SLE-dysregulated lncRNAs. [file 13075_2022_2825_MOESM12_ESM.xlsx]

## Sheet: Table S6
Table S8. The predicted cis-associated genes of the SLE-dysregulated lncRNAs
lncRNA_id	Cis_Target_gene_id	Cis_Target_gene_name
NONHSAT152368.1	ENSG00000160767	FAM189B
NONHSAT113926.2	ENSG00000118432	CNR1
ENST00000420040	ENSG00000242661	RPS3AP43
NONHSAT200097.1	ENSG00000186212	SOWAHB
NONHSAT237657.1	ENSG00000167716	WDR81
NONHSAT046678.2	ENSG00000180304	OAZ2
NONHSAT179501.1	ENSG00000167460	TPM4
NONHSAT155265.1	ENSG00000095787	WAC
ENST00000550268	ENSG00000221788	MIR1252
NONHSAT254555.1	ENSG00000199627	RNU6-1010P
NONHSAT151355.1	ENSG00000162511	LAPTM5
NONHSAT017198.2	ENSG00000177947	ODF3
ENST00000421004	ENSG00000085365	SCAMP1
NONHSAT112918.2	ENSG00000112715	VEGFA
NONHSAT194669.1	ENSG00000152601	MBNL1
NONHSAT239677.1	ENSG00000129968	ABHD17A
ENST00000583748	ENSG00000227300	KRT16P2
NONHSAT159677.1	ENSG00000109906	ZBTB16
NONHSAT241412.1	ENSG00000115414	FN1
NONHSAT078227.2	ENSG00000088854	C20orf194
NONHSAT228114.1	ENSG00000224597	SVIL-AS1
NONHSAT135077.2	ENSG00000204054	LINC00963
NONHSAT108158.2	ENSG00000079691	CARMIL1
NONHSAT209043.1	ENSG00000265527	MIR5690
NONHSAT239778.1	ENSG00000207980	MIR23A
NONHSAT192272.1	ENSG00000229673	Z73495.1
NONHSAT192274.1	ENSG00000100234	TIMP3
ENST00000618589	ENSG00000207501	RNVU1-14
NONHSAT244274.1	ENSG00000157557	ETS2
NONHSAT245797.1	ENSG00000160145	KALRN
NONHSAT066781.2	ENSG00000125740	FOSB
NONHSAT244275.1	ENSG00000157557	ETS2
NONHSAT014046.2	ENSG00000035403	VCL
NONHSAT254360.1	ENSG00000106366	SERPINE1
ENST00000344620	ENSG00000258150	AC133555.3
ENST00000617476	ENSG00000281883	AL512506.3
NONHSAT161735.1	ENSG00000111203	ITFG2
NONHSAT208820.1	ENSG00000272269	AL138724.1
NONHSAT207026.1	ENSG00000278677	HIST1H2AM
NONHSAT030431.2	ENSG00000171310	CHST11
NONHSAT092772.2	ENSG00000169860	P2RY1
NONHSAT059767.2	ENSG00000170677	SOCS6
NONHSAT233703.1	ENSG00000237356	AL365295.1
NONHSAT165421.1	ENSG00000132963	POMP
NONHSAT175527.1	ENSG00000196704	AMZ2
ENST00000508832	ENSG00000278217	RF01871
NONHSAT175809.1	ENSG00000108953	YWHAE
ENST00000602755	ENSG00000215717	TMEM167B
