# Supplementary material for: Systemic lupus erythematosus dysregulates the expression of long noncoding RNAs in placentas
Source: Arthritis Res Ther. 2022 Jun 14;24:142. doi: 10.1186/s13075-022-02825-7 (PMC9195362; doi:10.1186/s13075-022-02825-7)
Supplement: Supplementary file 13 — Additional file 13: Table S9. The predicted trans-associated genes of the SLE-dysregulated lncRNAs. [file 13075_2022_2825_MOESM13_ESM.xlsx]

## Sheet: Table S7
Table S9. The predicted trans-associated genes of the SLE-dysregulated lncRNAs
lncRNA_id	Trans_Target_gene_id	Trans_Target_gene_name
NONHSAT200097.1	ENSG00000161970	RPL26
NONHSAT200097.1	ENSG00000263809	AC135178.2
NONHSAT179501.1	ENSG00000120889	TNFRSF10B
NONHSAT179501.1	ENSG00000145545	SRD5A1
NONHSAT179501.1	ENSG00000158270	COLEC12
NONHSAT179501.1	ENSG00000177595	PIDD1
NONHSAT179501.1	ENSG00000173540	GMPPB
NONHSAT179501.1	ENSG00000138600	SPPL2A
NONHSAT179501.1	ENSG00000084092	NOA1
NONHSAT179501.1	ENSG00000119723	COQ6
NONHSAT179501.1	ENSG00000184277	TM2D3
NONHSAT179501.1	ENSG00000167984	NLRC3
NONHSAT179501.1	ENSG00000124155	PIGT
NONHSAT179501.1	ENSG00000003402	CFLAR
NONHSAT179501.1	ENSG00000066427	ATXN3
NONHSAT179501.1	ENSG00000185019	UBOX5
NONHSAT179501.1	ENSG00000125875	TBC1D20
NONHSAT179501.1	ENSG00000100100	PIK3IP1
NONHSAT179501.1	ENSG00000168014	C2CD3
NONHSAT179501.1	ENSG00000134697	GNL2
NONHSAT179501.1	ENSG00000024422	EHD2
NONHSAT179501.1	ENSG00000100034	PPM1F
NONHSAT179501.1	ENSG00000101892	ATP1B4
NONHSAT179501.1	ENSG00000196141	SPATS2L
NONHSAT179501.1	ENSG00000185585	OLFML2A
NONHSAT179501.1	ENSG00000138592	USP8
NONHSAT179501.1	ENSG00000167914	GSDMA
NONHSAT179501.1	ENSG00000270885	RASL10B
NONHSAT179501.1	ENSG00000117906	RCN2
NONHSAT179501.1	ENSG00000105583	WDR83OS
NONHSAT179501.1	ENSG00000135392	DNAJC14
NONHSAT179501.1	ENSG00000185436	IFNLR1
NONHSAT179501.1	ENSG00000113327	GABRG2
NONHSAT179501.1	ENSG00000135966	TGFBRAP1
NONHSAT179501.1	ENSG00000114859	CLCN2
NONHSAT179501.1	ENSG00000203499	IQANK1
NONHSAT179501.1	ENSG00000105366	SIGLEC8
NONHSAT179501.1	ENSG00000130244	FAM98C
NONHSAT179501.1	ENSG00000122692	SMU1
NONHSAT179501.1	ENSG00000253313	C1orf210
NONHSAT179501.1	ENSG00000137821	LRRC49
NONHSAT179501.1	ENSG00000135900	MRPL44
NONHSAT179501.1	ENSG00000185518	SV2B
NONHSAT179501.1	ENSG00000160209	PDXK
NONHSAT179501.1	ENSG00000267221	C17orf113
NONHSAT179501.1	ENSG00000064012	CASP8
NONHSAT179501.1	ENSG00000160062	ZBTB8A
NONHSAT179501.1	ENSG00000174840	PDE12
NONHSAT179501.1	ENSG00000196712	NF1
NONHSAT179501.1	ENSG00000198625	MDM4
NONHSAT179501.1	ENSG00000130818	ZNF426
NONHSAT179501.1	ENSG00000128039	SRD5A3
NONHSAT179501.1	ENSG00000076067	RBMS2
NONHSAT179501.1	ENSG00000215193	PEX26
NONHSAT179501.1	ENSG00000152936	LMNTD1
NONHSAT179501.1	ENSG00000162604	TM2D1
NONHSAT179501.1	ENSG00000197121	PGAP1
NONHSAT179501.1	ENSG00000181090	EHMT1
NONHSAT179501.1	ENSG00000168904	LRRC28
NONHSAT179501.1	ENSG00000168827	GFM1
NONHSAT179501.1	ENSG00000187492	CDHR4
NONHSAT179501.1	ENSG00000167693	NXN
NONHSAT179501.1	ENSG00000176046	NUPR1
NONHSAT179501.1	ENSG00000188677	PARVB
NONHSAT179501.1	ENSG00000162819	BROX
NONHSAT179501.1	ENSG00000265491	RNF115
NONHSAT179501.1	ENSG00000183323	CCDC125
NONHSAT179501.1	ENSG00000177683	THAP5
NONHSAT179501.1	ENSG00000250021	C15orf38-AP3S2
NONHSAT179501.1	ENSG00000166471	TMEM41B
NONHSAT179501.1	ENSG00000006638	TBXA2R
NONHSAT179501.1	ENSG00000125656	CLPP
NONHSAT179501.1	ENSG00000153944	MSI2
NONHSAT179501.1	ENSG00000160991	ORAI2
NONHSAT179501.1	ENSG00000151116	UEVLD
NONHSAT179501.1	ENSG00000161405	IKZF3
NONHSAT179501.1	ENSG00000157823	AP3S2
NONHSAT179501.1	ENSG00000137413	TAF8
NONHSAT179501.1	ENSG00000130203	APOE
NONHSAT179501.1	ENSG00000121964	GTDC1
NONHSAT179501.1	ENSG00000171612	SLC25A33
NONHSAT179501.1	ENSG00000134042	MRO
NONHSAT179501.1	ENSG00000197245	FAM110D
NONHSAT179501.1	ENSG00000178665	ZNF713
NONHSAT179501.1	ENSG00000165688	PMPCA
NONHSAT179501.1	ENSG00000274180	NATD1
NONHSAT179501.1	ENSG00000283516	AC022167.5
NONHSAT179501.1	ENSG00000196655	TRAPPC4
NONHSAT179501.1	ENSG00000181029	TRAPPC5
NONHSAT179501.1	ENSG00000105221	AKT2
NONHSAT179501.1	ENSG00000136213	CHST12
NONHSAT179501.1	ENSG00000149201	CCDC81
NONHSAT179501.1	ENSG00000148297	MED22
NONHSAT179501.1	ENSG00000018610	CXorf56
NONHSAT179501.1	ENSG00000167785	ZNF558
NONHSAT179501.1	ENSG00000141543	EIF4A3
NONHSAT179501.1	ENSG00000123358	NR4A1
NONHSAT179501.1	ENSG00000116747	TROVE2
NONHSAT179501.1	ENSG00000104970	KIR3DX1
NONHSAT179501.1	ENSG00000102054	RBBP7
NONHSAT179501.1	ENSG00000051108	HERPUD1
NONHSAT179501.1	ENSG00000158604	TMED4
NONHSAT179501.1	ENSG00000163644	PPM1K
NONHSAT179501.1	ENSG00000130270	ATP8B3
NONHSAT179501.1	ENSG00000124574	ABCC10
NONHSAT179501.1	ENSG00000197712	FAM114A1
NONHSAT179501.1	ENSG00000255346	NOX5
NONHSAT179501.1	ENSG00000134061	CD180
NONHSAT179501.1	ENSG00000161011	SQSTM1
NONHSAT179501.1	ENSG00000106012	IQCE
NONHSAT179501.1	ENSG00000134830	C5AR2
NONHSAT179501.1	ENSG00000108963	DPH1
NONHSAT179501.1	ENSG00000169891	REPS2
NONHSAT179501.1	ENSG00000159307	SCUBE1
NONHSAT179501.1	ENSG00000145687	SSBP2
NONHSAT179501.1	ENSG00000103365	GGA2
NONHSAT179501.1	ENSG00000185344	ATP6V0A2
NONHSAT179501.1	ENSG00000100461	RBM23
NONHSAT179501.1	ENSG00000115084	SLC35F5
NONHSAT179501.1	ENSG00000164535	DAGLB
NONHSAT179501.1	ENSG00000163840	DTX3L
NONHSAT179501.1	ENSG00000164916	FOXK1
NONHSAT179501.1	ENSG00000117360	PRPF3
NONHSAT179501.1	ENSG00000165566	AMER2
NONHSAT179501.1	ENSG00000129197	RPAIN
NONHSAT179501.1	ENSG00000159239	AC005041.1
NONHSAT179501.1	ENSG00000173614	NMNAT1
NONHSAT179501.1	ENSG00000017797	RALBP1
NONHSAT179501.1	ENSG00000081377	CDC14B
NONHSAT179501.1	ENSG00000070182	SPTB
NONHSAT179501.1	ENSG00000139725	RHOF
NONHSAT179501.1	ENSG00000141380	SS18
NONHSAT179501.1	ENSG00000204428	LY6G5C
NONHSAT179501.1	ENSG00000154380	ENAH
NONHSAT179501.1	ENSG00000171596	NMUR1
NONHSAT179501.1	ENSG00000184445	KNTC1
NONHSAT179501.1	ENSG00000101680	LAMA1
NONHSAT179501.1	ENSG00000163362	INAVA
NONHSAT179501.1	ENSG00000198650	TAT
NONHSAT179501.1	ENSG00000105364	MRPL4
NONHSAT179501.1	ENSG00000061938	TNK2
NONHSAT179501.1	ENSG00000128989	ARPP19
NONHSAT179501.1	ENSG00000159674	SPON2
NONHSAT179501.1	ENSG00000114331	ACAP2
NONHSAT179501.1	ENSG00000125843	AP5S1
NONHSAT179501.1	ENSG00000135437	RDH5
NONHSAT179501.1	ENSG00000126562	WNK4
NONHSAT179501.1	ENSG00000125637	PSD4
NONHSAT179501.1	ENSG00000163933	RFT1
NONHSAT179501.1	ENSG00000182534	MXRA7
NONHSAT179501.1	ENSG00000126070	AGO3
NONHSAT179501.1	ENSG00000231256	C17orf105
NONHSAT179501.1	ENSG00000130713	EXOSC2
NONHSAT179501.1	ENSG00000178229	ZNF543
NONHSAT179501.1	ENSG00000048471	SNX29
NONHSAT179501.1	ENSG00000114999	TTL
NONHSAT179501.1	ENSG00000111707	SUDS3
NONHSAT179501.1	ENSG00000178202	KDELC2
NONHSAT179501.1	ENSG00000141002	TCF25
NONHSAT179501.1	ENSG00000175727	MLXIP
NONHSAT179501.1	ENSG00000050748	MAPK9
NONHSAT179501.1	ENSG00000187486	KCNJ11
NONHSAT179501.1	ENSG00000258311	AC009779.3
NONHSAT179501.1	ENSG00000162144	CYB561A3
NONHSAT179501.1	ENSG00000050130	JKAMP
NONHSAT179501.1	ENSG00000131914	LIN28A
NONHSAT179501.1	ENSG00000152767	FARP1
NONHSAT179501.1	ENSG00000165792	METTL17
NONHSAT179501.1	ENSG00000197296	FITM2
NONHSAT179501.1	ENSG00000162419	GMEB1
NONHSAT179501.1	ENSG00000171109	MFN1
NONHSAT179501.1	ENSG00000018280	SLC11A1
NONHSAT179501.1	ENSG00000125462	C1orf61
NONHSAT179501.1	ENSG00000169609	C15orf40
NONHSAT179501.1	ENSG00000169239	CA5B
NONHSAT179501.1	ENSG00000105143	SLC1A6
NONHSAT179501.1	ENSG00000241644	INMT
NONHSAT179501.1	ENSG00000130811	EIF3G
ENST00000550268	ENSG00000181458	TMEM45A
ENST00000550268	ENSG00000179295	PTPN11
ENST00000550268	ENSG00000166164	BRD7
ENST00000550268	ENSG00000114686	MRPL3
ENST00000550268	ENSG00000204695	OR14J1
ENST00000550268	ENSG00000185271	KLHL33
ENST00000550268	ENSG00000214279	SCART1
ENST00000550268	ENSG00000151131	C12orf45
ENST00000550268	ENSG00000088205	DDX18
ENST00000550268	ENSG00000134539	KLRD1
ENST00000550268	ENSG00000189350	TOGARAM2
ENST00000550268	ENSG00000134324	LPIN1
ENST00000550268	ENSG00000152253	SPC25
ENST00000550268	ENSG00000115977	AAK1
ENST00000550268	ENSG00000105379	ETFB
ENST00000550268	ENSG00000153071	DAB2
ENST00000550268	ENSG00000171561	OR2AT4
ENST00000550268	ENSG00000167196	FBXO22
ENST00000550268	ENSG00000173597	SULT1B1
ENST00000550268	ENSG00000145012	LPP
ENST00000550268	ENSG00000112096	SOD2
ENST00000550268	ENSG00000204967	PCDHA4
ENST00000550268	ENSG00000100784	RPS6KA5
ENST00000550268	ENSG00000196214	ZNF766
ENST00000550268	ENSG00000036828	CASR
ENST00000550268	ENSG00000177212	OR2T33
ENST00000550268	ENSG00000144810	COL8A1
ENST00000550268	ENSG00000145725	PPIP5K2
ENST00000550268	ENSG00000170379	TCAF2
ENST00000550268	ENSG00000113231	PDE8B
ENST00000550268	ENSG00000164253	WDR41
ENST00000550268	ENSG00000183389	OR56A4
ENST00000550268	ENSG00000189298	ZKSCAN3
ENST00000550268	ENSG00000188107	EYS
ENST00000550268	ENSG00000125851	PCSK2
ENST00000550268	ENSG00000188558	OR2G6
ENST00000550268	ENSG00000196268	ZNF493
ENST00000550268	ENSG00000075539	FRYL
ENST00000550268	ENSG00000163633	C4orf36
ENST00000550268	ENSG00000115919	KYNU
ENST00000550268	ENSG00000180251	SLC9A4
ENST00000550268	ENSG00000102805	CLN5
ENST00000550268	ENSG00000164756	SLC30A8
ENST00000550268	ENSG00000197532	OR6Y1
ENST00000550268	ENSG00000134490	TMEM241
ENST00000550268	ENSG00000173285	OR10K1
ENST00000550268	ENSG00000081138	CDH7
ENST00000550268	ENSG00000169905	TOR1AIP2
ENST00000550268	ENSG00000124019	FAM124B
ENST00000550268	ENSG00000106344	RBM28
ENST00000550268	ENSG00000196344	ADH7
ENST00000550268	ENSG00000196335	STK31
ENST00000550268	ENSG00000067334	DNTTIP2
ENST00000550268	ENSG00000129682	FGF13
ENST00000550268	ENSG00000084453	SLCO1A2
ENST00000550268	ENSG00000072121	ZFYVE26
ENST00000550268	ENSG00000157551	KCNJ15
ENST00000550268	ENSG00000170540	ARL6IP1
ENST00000550268	ENSG00000198765	SYCP1
ENST00000550268	ENSG00000204271	SPIN3
ENST00000550268	ENSG00000118322	ATP10B
ENST00000550268	ENSG00000145244	CORIN
ENST00000550268	ENSG00000198324	FAM109A
ENST00000550268	ENSG00000077232	DNAJC10
ENST00000550268	ENSG00000254737	OR10G4
ENST00000550268	ENSG00000215018	COL28A1
ENST00000550268	ENSG00000107679	PLEKHA1
ENST00000550268	ENSG00000185219	ZNF445
ENST00000550268	ENSG00000173200	PARP15
ENST00000550268	ENSG00000008086	CDKL5
ENST00000550268	ENSG00000237515	SHISA9
ENST00000550268	ENSG00000174607	UGT8
ENST00000550268	ENSG00000069431	ABCC9
ENST00000550268	ENSG00000213064	SFT2D2
ENST00000550268	ENSG00000188732	FAM221A
ENST00000550268	ENSG00000120451	SNX19
ENST00000550268	ENSG00000111816	FRK
ENST00000550268	ENSG00000180481	GLIPR1L2
ENST00000550268	ENSG00000182050	MGAT4C
ENST00000550268	ENSG00000079308	TNS1
ENST00000550268	ENSG00000050438	SLC4A8
ENST00000550268	ENSG00000106460	TMEM106B
ENST00000550268	ENSG00000174840	PDE12
ENST00000550268	ENSG00000177694	NAALADL2
ENST00000550268	ENSG00000164066	INTU
ENST00000550268	ENSG00000186260	MKL2
ENST00000550268	ENSG00000206579	XKR4
ENST00000550268	ENSG00000132141	CCT6B
ENST00000550268	ENSG00000079482	OPHN1
ENST00000550268	ENSG00000063245	EPN1
ENST00000550268	ENSG00000138079	SLC3A1
ENST00000550268	ENSG00000221947	XKR9
ENST00000550268	ENSG00000115762	PLEKHB2
ENST00000550268	ENSG00000138675	FGF5
ENST00000550268	ENSG00000158859	ADAMTS4
ENST00000550268	ENSG00000142856	ITGB3BP
ENST00000550268	ENSG00000174749	FAM241A
NONHSAT254555.1	ENSG00000156968	MPV17L
NONHSAT254555.1	ENSG00000090382	LYZ
NONHSAT254555.1	ENSG00000162924	REL
NONHSAT254555.1	ENSG00000103091	WDR59
NONHSAT254555.1	ENSG00000103313	MEFV
NONHSAT254555.1	ENSG00000065615	CYB5R4
NONHSAT254555.1	ENSG00000105711	SCN1B
NONHSAT254555.1	ENSG00000186532	SMYD4
NONHSAT254555.1	ENSG00000204084	INPP5B
NONHSAT254555.1	ENSG00000130244	FAM98C
NONHSAT254555.1	ENSG00000130529	TRPM4
NONHSAT254555.1	ENSG00000168679	SLC16A4
NONHSAT254555.1	ENSG00000151893	CACUL1
NONHSAT254555.1	ENSG00000174840	PDE12
NONHSAT254555.1	ENSG00000160710	ADAR
NONHSAT254555.1	ENSG00000149577	SIDT2
NONHSAT254555.1	ENSG00000221955	SLC12A8
NONHSAT254555.1	ENSG00000185379	RAD51D
NONHSAT254555.1	ENSG00000172403	SYNPO2
NONHSAT254555.1	ENSG00000269693	AC010422.6
NONHSAT254555.1	ENSG00000082212	ME2
NONHSAT254555.1	ENSG00000125731	SH2D3A
NONHSAT254555.1	ENSG00000185960	SHOX
NONHSAT254555.1	ENSG00000145284	SCD5
NONHSAT254555.1	ENSG00000177212	OR2T33
NONHSAT254555.1	ENSG00000196275	GTF2IRD2
NONHSAT254555.1	ENSG00000112078	KCTD20
NONHSAT254555.1	ENSG00000105379	ETFB
NONHSAT254555.1	ENSG00000105650	PDE4C
NONHSAT254555.1	ENSG00000083807	SLC27A5
NONHSAT254555.1	ENSG00000131467	PSME3
NONHSAT254555.1	ENSG00000167741	GGT6
NONHSAT254555.1	ENSG00000174990	CA5A
NONHSAT254555.1	ENSG00000184226	PCDH9
NONHSAT254555.1	ENSG00000188107	EYS
NONHSAT254555.1	ENSG00000114757	PEX5L
NONHSAT254555.1	ENSG00000117877	CD3EAP
NONHSAT254555.1	ENSG00000100865	CINP
NONHSAT254555.1	ENSG00000134539	KLRD1
NONHSAT254555.1	ENSG00000139714	MORN3
NONHSAT254555.1	ENSG00000183287	CCBE1
NONHSAT254555.1	ENSG00000178927	C17orf62
NONHSAT254555.1	ENSG00000121749	TBC1D15
NONHSAT254555.1	ENSG00000105053	VRK3
NONHSAT254555.1	ENSG00000135778	NTPCR
NONHSAT254555.1	ENSG00000177427	MIEF2
NONHSAT254555.1	ENSG00000188554	NBR1
NONHSAT254555.1	ENSG00000267534	S1PR2
NONHSAT254555.1	ENSG00000107937	GTPBP4
NONHSAT254555.1	ENSG00000231925	TAPBP
NONHSAT254555.1	ENSG00000181264	TMEM136
NONHSAT254555.1	ENSG00000099337	KCNK6
NONHSAT254555.1	ENSG00000167654	ATCAY
NONHSAT254555.1	ENSG00000269313	MAGIX
NONHSAT254555.1	ENSG00000138442	WDR12
NONHSAT254555.1	ENSG00000161265	U2AF1L4
NONHSAT254555.1	ENSG00000105519	CAPS
NONHSAT254555.1	ENSG00000126653	NSRP1
NONHSAT254555.1	ENSG00000188039	NWD1
NONHSAT254555.1	ENSG00000128581	IFT22
NONHSAT254555.1	ENSG00000166164	BRD7
NONHSAT254555.1	ENSG00000155034	FBXL18
NONHSAT254555.1	ENSG00000128708	HAT1
NONHSAT254555.1	ENSG00000066044	ELAVL1
NONHSAT254555.1	ENSG00000186409	CCDC30
NONHSAT254555.1	ENSG00000135679	MDM2
NONHSAT254555.1	ENSG00000088205	DDX18
NONHSAT254555.1	ENSG00000144161	ZC3H8
NONHSAT254555.1	ENSG00000196458	ZNF605
NONHSAT254555.1	ENSG00000254737	OR10G4
NONHSAT254555.1	ENSG00000162585	FAAP20
NONHSAT254555.1	ENSG00000168418	KCNG4
NONHSAT254555.1	ENSG00000130270	ATP8B3
NONHSAT254555.1	ENSG00000108448	TRIM16L
NONHSAT254555.1	ENSG00000025800	KPNA6
NONHSAT254555.1	ENSG00000127445	PIN1
NONHSAT254555.1	ENSG00000106384	MOGAT3
NONHSAT254555.1	ENSG00000175354	PTPN2
NONHSAT254555.1	ENSG00000100767	PAPLN
NONHSAT254555.1	ENSG00000023228	NDUFS1
NONHSAT254555.1	ENSG00000173120	KDM2A
NONHSAT254555.1	ENSG00000175727	MLXIP
NONHSAT254555.1	ENSG00000172519	OR10H5
NONHSAT254555.1	ENSG00000183389	OR56A4
NONHSAT254555.1	ENSG00000243667	WDR92
NONHSAT254555.1	ENSG00000156232	WHAMM
NONHSAT254555.1	ENSG00000122068	FYTTD1
NONHSAT254555.1	ENSG00000167037	SGSM1
NONHSAT254555.1	ENSG00000158122	AAED1
NONHSAT254555.1	ENSG00000131374	TBC1D5
NONHSAT254555.1	ENSG00000130827	PLXNA3
NONHSAT254555.1	ENSG00000196689	TRPV1
NONHSAT254555.1	ENSG00000102786	INTS6
NONHSAT254555.1	ENSG00000084090	STARD7
NONHSAT254555.1	ENSG00000152234	ATP5A1
NONHSAT254555.1	ENSG00000122779	TRIM24
NONHSAT254555.1	ENSG00000176244	ACBD7
NONHSAT254555.1	ENSG00000157259	GATAD1
NONHSAT254555.1	ENSG00000118322	ATP10B
NONHSAT254555.1	ENSG00000189350	TOGARAM2
NONHSAT254555.1	ENSG00000178809	TRIM73
NONHSAT254555.1	ENSG00000072609	CHFR
NONHSAT254555.1	ENSG00000198258	UBL5
NONHSAT254555.1	ENSG00000132471	WBP2
NONHSAT254555.1	ENSG00000127526	SLC35E1
NONHSAT254555.1	ENSG00000204922	UQCC3
NONHSAT254555.1	ENSG00000215883	CYB5RL
NONHSAT254555.1	ENSG00000166295	ANAPC16
NONHSAT254555.1	ENSG00000106460	TMEM106B
NONHSAT254555.1	ENSG00000141349	G6PC3
NONHSAT254555.1	ENSG00000146054	TRIM7
NONHSAT254555.1	ENSG00000133884	DPF2
NONHSAT254555.1	ENSG00000221926	TRIM16
NONHSAT254555.1	ENSG00000142279	WTIP
NONHSAT254555.1	ENSG00000155744	FAM126B
NONHSAT254555.1	ENSG00000215018	COL28A1
NONHSAT254555.1	ENSG00000135119	RNFT2
NONHSAT254555.1	ENSG00000136504	KAT7
NONHSAT254555.1	ENSG00000156671	SAMD8
NONHSAT254555.1	ENSG00000112096	SOD2
NONHSAT254555.1	ENSG00000151923	TIAL1
NONHSAT254555.1	ENSG00000151650	VENTX
NONHSAT254555.1	ENSG00000146966	DENND2A
NONHSAT254555.1	ENSG00000105483	CARD8
NONHSAT254555.1	ENSG00000084092	NOA1
NONHSAT254555.1	ENSG00000149639	SOGA1
NONHSAT254555.1	ENSG00000092203	TOX4
NONHSAT254555.1	ENSG00000136213	CHST12
NONHSAT254555.1	ENSG00000204695	OR14J1
NONHSAT254555.1	ENSG00000187792	ZNF70
NONHSAT254555.1	ENSG00000185219	ZNF445
NONHSAT254555.1	ENSG00000175575	PAAF1
NONHSAT254555.1	ENSG00000168404	MLKL
NONHSAT254555.1	ENSG00000134369	NAV1
NONHSAT254555.1	ENSG00000133131	MORC4
NONHSAT254555.1	ENSG00000135637	CCDC142
NONHSAT254555.1	ENSG00000144810	COL8A1
NONHSAT254555.1	ENSG00000214128	TMEM213
NONHSAT254555.1	ENSG00000182446	NPLOC4
NONHSAT254555.1	ENSG00000160949	TONSL
NONHSAT254555.1	ENSG00000013561	RNF14
NONHSAT254555.1	ENSG00000173198	CYSLTR1
NONHSAT254555.1	ENSG00000213064	SFT2D2
NONHSAT254555.1	ENSG00000116833	NR5A2
NONHSAT254555.1	ENSG00000100129	EIF3L
NONHSAT254555.1	ENSG00000167770	OTUB1
NONHSAT254555.1	ENSG00000166275	BORCS7
NONHSAT254555.1	ENSG00000063245	EPN1
NONHSAT254555.1	ENSG00000180777	ANKRD30B
NONHSAT254555.1	ENSG00000100342	APOL1
NONHSAT254555.1	ENSG00000183762	KREMEN1
NONHSAT254555.1	ENSG00000196911	KPNA5
NONHSAT254555.1	ENSG00000079805	DNM2
NONHSAT254555.1	ENSG00000173200	PARP15
NONHSAT254555.1	ENSG00000204514	ZNF814
NONHSAT254555.1	ENSG00000168067	MAP4K2
NONHSAT254555.1	ENSG00000145012	LPP
NONHSAT254555.1	ENSG00000164465	DCBLD1
NONHSAT254555.1	ENSG00000152253	SPC25
NONHSAT254555.1	ENSG00000142751	GPN2
NONHSAT254555.1	ENSG00000148331	ASB6
NONHSAT254555.1	ENSG00000162896	PIGR
NONHSAT254555.1	ENSG00000197937	ZNF347
NONHSAT254555.1	ENSG00000110723	EXPH5
NONHSAT254555.1	ENSG00000107679	PLEKHA1
NONHSAT254555.1	ENSG00000162144	CYB561A3
NONHSAT254555.1	ENSG00000170379	TCAF2
NONHSAT254555.1	ENSG00000178229	ZNF543
NONHSAT254555.1	ENSG00000149534	MS4A2
NONHSAT254555.1	ENSG00000185869	ZNF829
NONHSAT254555.1	ENSG00000197375	SLC22A5
NONHSAT254555.1	ENSG00000142494	SLC47A1
NONHSAT254555.1	ENSG00000140718	FTO
NONHSAT254555.1	ENSG00000175182	FAM131A
NONHSAT254555.1	ENSG00000120709	FAM53C
NONHSAT254555.1	ENSG00000120314	WDR55
NONHSAT254555.1	ENSG00000064607	SUGP2
NONHSAT254555.1	ENSG00000129657	SEC14L1
NONHSAT254555.1	ENSG00000136243	NUPL2
NONHSAT254555.1	ENSG00000173559	NABP1
NONHSAT254555.1	ENSG00000185278	ZBTB37
NONHSAT254555.1	ENSG00000111275	ALDH2
NONHSAT254555.1	ENSG00000177238	TRIM72
NONHSAT254555.1	ENSG00000166946	CCNDBP1
NONHSAT254555.1	ENSG00000102900	NUP93
NONHSAT254555.1	ENSG00000160613	PCSK7
NONHSAT254555.1	ENSG00000122484	RPAP2
NONHSAT254555.1	ENSG00000151657	KIN
NONHSAT254555.1	ENSG00000134283	PPHLN1
NONHSAT254555.1	ENSG00000179841	AKAP5
NONHSAT254555.1	ENSG00000171109	MFN1
NONHSAT254555.1	ENSG00000185432	METTL7A
NONHSAT254555.1	ENSG00000145687	SSBP2
NONHSAT254555.1	ENSG00000278129	ZNF8
NONHSAT254555.1	ENSG00000170581	STAT2
NONHSAT254555.1	ENSG00000172113	NME6
NONHSAT254555.1	ENSG00000145725	PPIP5K2
NONHSAT254555.1	ENSG00000162458	FBLIM1
NONHSAT254555.1	ENSG00000089022	MAPKAPK5
NONHSAT254555.1	ENSG00000105392	CRX
NONHSAT254555.1	ENSG00000152147	GEMIN6
NONHSAT254555.1	ENSG00000143252	SDHC
NONHSAT254555.1	ENSG00000138600	SPPL2A
NONHSAT254555.1	ENSG00000111321	LTBR
NONHSAT254555.1	ENSG00000168291	PDHB
NONHSAT254555.1	ENSG00000172000	ZNF556
NONHSAT254555.1	ENSG00000141098	GFOD2
NONHSAT254555.1	ENSG00000137860	SLC28A2
NONHSAT254555.1	ENSG00000188227	ZNF793
NONHSAT254555.1	ENSG00000150776	NKAPD1
NONHSAT254555.1	ENSG00000180481	GLIPR1L2
NONHSAT254555.1	ENSG00000197245	FAM110D
NONHSAT254555.1	ENSG00000237515	SHISA9
NONHSAT254555.1	ENSG00000271503	CCL5
NONHSAT254555.1	ENSG00000092445	TYRO3
NONHSAT254555.1	ENSG00000166068	SPRED1
NONHSAT254555.1	ENSG00000160049	DFFA
NONHSAT254555.1	ENSG00000221947	XKR9
NONHSAT254555.1	ENSG00000025770	NCAPH2
NONHSAT254555.1	ENSG00000204967	PCDHA4
NONHSAT254555.1	ENSG00000141337	ARSG
NONHSAT254555.1	ENSG00000179222	MAGED1
NONHSAT254555.1	ENSG00000188677	PARVB
NONHSAT254555.1	ENSG00000067334	DNTTIP2
NONHSAT254555.1	ENSG00000087111	PIGS
NONHSAT254555.1	ENSG00000108963	DPH1
NONHSAT254555.1	ENSG00000188033	ZNF490
NONHSAT254555.1	ENSG00000117906	RCN2
NONHSAT254555.1	ENSG00000089775	ZBTB25
NONHSAT254555.1	ENSG00000175782	SLC35E3
NONHSAT254555.1	ENSG00000111816	FRK
NONHSAT254555.1	ENSG00000163633	C4orf36
NONHSAT254555.1	ENSG00000144792	ZNF660
NONHSAT254555.1	ENSG00000138675	FGF5
NONHSAT254555.1	ENSG00000170088	TMEM192
NONHSAT254555.1	ENSG00000163866	SMIM12
NONHSAT254555.1	ENSG00000161888	SPC24
NONHSAT254555.1	ENSG00000008086	CDKL5
NONHSAT254555.1	ENSG00000163626	COX18
NONHSAT254555.1	ENSG00000181852	RNF41
NONHSAT254555.1	ENSG00000183813	CCR4
NONHSAT254555.1	ENSG00000173614	NMNAT1
NONHSAT254555.1	ENSG00000110675	ELMOD1
NONHSAT254555.1	ENSG00000087299	L2HGDH
NONHSAT254555.1	ENSG00000172006	ZNF554
NONHSAT254555.1	ENSG00000169359	SLC33A1
NONHSAT254555.1	ENSG00000099940	SNAP29
NONHSAT254555.1	ENSG00000168778	TCTN2
NONHSAT254555.1	ENSG00000110801	PSMD9
NONHSAT254555.1	ENSG00000010404	IDS
NONHSAT254555.1	ENSG00000196705	ZNF431
NONHSAT254555.1	ENSG00000198898	CAPZA2
NONHSAT254555.1	ENSG00000114302	PRKAR2A
NONHSAT254555.1	ENSG00000168724	DNAJC21
NONHSAT254555.1	ENSG00000223547	ZNF844
NONHSAT254555.1	ENSG00000188177	ZC3H6
NONHSAT254555.1	ENSG00000204271	SPIN3
NONHSAT254555.1	ENSG00000186666	BCDIN3D
NONHSAT254555.1	ENSG00000116288	PARK7
NONHSAT254555.1	ENSG00000007392	LUC7L
NONHSAT254555.1	ENSG00000213965	NUDT19
NONHSAT254555.1	ENSG00000089248	ERP29
NONHSAT254555.1	ENSG00000092853	CLSPN
NONHSAT254555.1	ENSG00000158286	RNF207
NONHSAT254555.1	ENSG00000205730	ITPRIPL2
NONHSAT254555.1	ENSG00000168096	ANKS3
NONHSAT254555.1	ENSG00000069431	ABCC9
NONHSAT254555.1	ENSG00000167625	ZNF526
NONHSAT254555.1	ENSG00000103707	MTFMT
NONHSAT254555.1	ENSG00000052126	PLEKHA5
NONHSAT254555.1	ENSG00000176715	ACSF3
NONHSAT254555.1	ENSG00000038532	CLEC16A
NONHSAT254555.1	ENSG00000187905	LRRC74B
NONHSAT254555.1	ENSG00000187730	GABRD
NONHSAT254555.1	ENSG00000129559	NEDD8
NONHSAT254555.1	ENSG00000129682	FGF13
NONHSAT254555.1	ENSG00000079482	OPHN1
NONHSAT254555.1	ENSG00000153487	ING1
NONHSAT254555.1	ENSG00000164638	SLC29A4
NONHSAT254555.1	ENSG00000160551	TAOK1
NONHSAT254555.1	ENSG00000169905	TOR1AIP2
NONHSAT254555.1	ENSG00000152767	FARP1
NONHSAT254555.1	ENSG00000185361	TNFAIP8L1
NONHSAT254555.1	ENSG00000100243	CYB5R3
NONHSAT254555.1	ENSG00000168259	DNAJC7
NONHSAT254555.1	ENSG00000166803	PCLAF
NONHSAT254555.1	ENSG00000145819	ARHGAP26
NONHSAT254555.1	ENSG00000076067	RBMS2
NONHSAT254555.1	ENSG00000196865	NHLRC2
NONHSAT254555.1	ENSG00000146223	RPL7L1
NONHSAT254555.1	ENSG00000188846	RPL14
NONHSAT254555.1	ENSG00000271601	LIX1L
NONHSAT254555.1	ENSG00000160075	SSU72
NONHSAT254555.1	ENSG00000146828	SLC12A9
NONHSAT254555.1	ENSG00000171208	NETO2
NONHSAT254555.1	ENSG00000167112	TRUB2
NONHSAT254555.1	ENSG00000180264	ADGRD2
NONHSAT254555.1	ENSG00000006638	TBXA2R
NONHSAT254555.1	ENSG00000182050	MGAT4C
NONHSAT254555.1	ENSG00000240344	PPIL3
NONHSAT254555.1	ENSG00000138592	USP8
NONHSAT254555.1	ENSG00000141934	PLPP2
NONHSAT254555.1	ENSG00000163531	NFASC
NONHSAT254555.1	ENSG00000152689	RASGRP3
NONHSAT254555.1	ENSG00000173805	HAP1
NONHSAT254555.1	ENSG00000107951	MTPAP
NONHSAT254555.1	ENSG00000130818	ZNF426
NONHSAT254555.1	ENSG00000197479	PCDHB11
NONHSAT254555.1	ENSG00000161243	FBXO27
NONHSAT254555.1	ENSG00000169609	C15orf40
NONHSAT254555.1	ENSG00000117385	P3H1
NONHSAT254555.1	ENSG00000261732	AL031708.1
NONHSAT254555.1	ENSG00000106344	RBM28
NONHSAT254555.1	ENSG00000140323	DISP2
NONHSAT254555.1	ENSG00000103175	WFDC1
NONHSAT254555.1	ENSG00000090924	PLEKHG2
NONHSAT254555.1	ENSG00000164066	INTU
NONHSAT254555.1	ENSG00000172613	RAD9A
NONHSAT254555.1	ENSG00000187446	CHP1
NONHSAT254555.1	ENSG00000162419	GMEB1
NONHSAT254555.1	ENSG00000172782	FADS6
NONHSAT254555.1	ENSG00000115919	KYNU
NONHSAT254555.1	ENSG00000114331	ACAP2
NONHSAT254555.1	ENSG00000205363	C15orf59
NONHSAT254555.1	ENSG00000174749	FAM241A
NONHSAT254555.1	ENSG00000161010	MRNIP
NONHSAT254555.1	ENSG00000128534	LSM8
NONHSAT254555.1	ENSG00000127311	HELB
NONHSAT254555.1	ENSG00000157350	ST3GAL2
NONHSAT254555.1	ENSG00000185513	L3MBTL1
NONHSAT254555.1	ENSG00000173889	PHC3
NONHSAT254555.1	ENSG00000146802	TMEM168
NONHSAT254555.1	ENSG00000244754	N4BP2L2
NONHSAT254555.1	ENSG00000162377	COA7
NONHSAT254555.1	ENSG00000156381	ANKRD9
NONHSAT254555.1	ENSG00000196214	ZNF766
NONHSAT254555.1	ENSG00000182405	PGBD4
NONHSAT254555.1	ENSG00000150967	ABCB9
NONHSAT254555.1	ENSG00000036828	CASR
NONHSAT254555.1	ENSG00000116005	PCYOX1
NONHSAT254555.1	ENSG00000164916	FOXK1
NONHSAT254555.1	ENSG00000164398	ACSL6
NONHSAT254555.1	ENSG00000196531	NACA
NONHSAT254555.1	ENSG00000111696	NT5DC3
NONHSAT254555.1	ENSG00000182175	RGMA
NONHSAT254555.1	ENSG00000119638	NEK9
NONHSAT254555.1	ENSG00000181458	TMEM45A
NONHSAT254555.1	ENSG00000164733	CTSB
NONHSAT254555.1	ENSG00000173597	SULT1B1
NONHSAT254555.1	ENSG00000159307	SCUBE1
NONHSAT254555.1	ENSG00000010244	ZNF207
NONHSAT254555.1	ENSG00000102805	CLN5
NONHSAT254555.1	ENSG00000176046	NUPR1
NONHSAT254555.1	ENSG00000196961	AP2A1
NONHSAT254555.1	ENSG00000116747	TROVE2
NONHSAT254555.1	ENSG00000171466	ZNF562
NONHSAT254555.1	ENSG00000185271	KLHL33
NONHSAT254555.1	ENSG00000111850	SMIM8
NONHSAT254555.1	ENSG00000106400	ZNHIT1
NONHSAT254555.1	ENSG00000130779	CLIP1
NONHSAT254555.1	ENSG00000172339	ALG14
NONHSAT254555.1	ENSG00000131686	CA6
NONHSAT254555.1	ENSG00000188612	SUMO2
NONHSAT254555.1	ENSG00000169682	SPNS1
NONHSAT254555.1	ENSG00000178665	ZNF713
NONHSAT254555.1	ENSG00000077232	DNAJC10
NONHSAT254555.1	ENSG00000180251	SLC9A4
NONHSAT254555.1	ENSG00000072958	AP1M1
NONHSAT254555.1	ENSG00000172260	NEGR1
NONHSAT254555.1	ENSG00000173875	ZNF791
NONHSAT254555.1	ENSG00000231256	C17orf105
NONHSAT254555.1	ENSG00000151131	C12orf45
ENST00000421004	ENSG00000198625	MDM4
ENST00000421004	ENSG00000165175	MID1IP1
ENST00000421004	ENSG00000204186	ZDBF2
ENST00000421004	ENSG00000135679	MDM2
ENST00000421004	ENSG00000136213	CHST12
ENST00000421004	ENSG00000080371	RAB21
ENST00000421004	ENSG00000197816	CCDC180
ENST00000421004	ENSG00000143252	SDHC
ENST00000421004	ENSG00000151650	VENTX
ENST00000421004	ENSG00000135966	TGFBRAP1
ENST00000421004	ENSG00000132849	PATJ
ENST00000421004	ENSG00000203995	ZYG11A
ENST00000421004	ENSG00000187486	KCNJ11
ENST00000421004	ENSG00000008988	RPS20
ENST00000421004	ENSG00000185585	OLFML2A
ENST00000421004	ENSG00000130529	TRPM4
ENST00000421004	ENSG00000171208	NETO2
ENST00000421004	ENSG00000197245	FAM110D
ENST00000421004	ENSG00000198912	C1orf174
ENST00000421004	ENSG00000156381	ANKRD9
ENST00000421004	ENSG00000136731	UGGT1
ENST00000421004	ENSG00000139722	VPS37B
ENST00000421004	ENSG00000090621	PABPC4
ENST00000421004	ENSG00000183597	TANGO2
ENST00000421004	ENSG00000271601	LIX1L
ENST00000421004	ENSG00000196890	HIST3H2BB
ENST00000421004	ENSG00000204531	POU5F1
ENST00000421004	ENSG00000168418	KCNG4
ENST00000421004	ENSG00000169359	SLC33A1
ENST00000421004	ENSG00000101966	XIAP
ENST00000421004	ENSG00000215193	PEX26
ENST00000421004	ENSG00000066427	ATXN3
ENST00000421004	ENSG00000134830	C5AR2
ENST00000421004	ENSG00000133114	GPALPP1
ENST00000421004	ENSG00000173421	CCDC36
ENST00000421004	ENSG00000206579	XKR4
ENST00000421004	ENSG00000123358	NR4A1
ENST00000421004	ENSG00000125676	THOC2
ENST00000421004	ENSG00000092203	TOX4
ENST00000421004	ENSG00000277531	PNMA8C
ENST00000421004	ENSG00000103313	MEFV
ENST00000421004	ENSG00000168395	ING5
ENST00000421004	ENSG00000204410	MSH5
ENST00000421004	ENSG00000162065	TBC1D24
ENST00000421004	ENSG00000090382	LYZ
ENST00000421004	ENSG00000121964	GTDC1
ENST00000421004	ENSG00000178809	TRIM73
ENST00000421004	ENSG00000138600	SPPL2A
ENST00000421004	ENSG00000165792	METTL17
ENST00000421004	ENSG00000124120	TTPAL
ENST00000421004	ENSG00000168172	HOOK3
ENST00000421004	ENSG00000205572	SERF1B
ENST00000421004	ENSG00000156968	MPV17L
ENST00000421004	ENSG00000100418	DESI1
ENST00000421004	ENSG00000221836	OR2A5
ENST00000421004	ENSG00000196376	SLC35F1
ENST00000421004	ENSG00000065183	WDR3
ENST00000421004	ENSG00000116198	CEP104
ENST00000421004	ENSG00000135392	DNAJC14
ENST00000421004	ENSG00000159307	SCUBE1
ENST00000421004	ENSG00000198774	RASSF9
ENST00000421004	ENSG00000240053	LY6G5B
ENST00000421004	ENSG00000196787	HIST1H2AG
ENST00000421004	ENSG00000164916	FOXK1
ENST00000421004	ENSG00000196459	TRAPPC2
ENST00000421004	ENSG00000049883	PTCD2
ENST00000421004	ENSG00000163156	SCNM1
ENST00000421004	ENSG00000274386	TMEM269
ENST00000421004	ENSG00000205403	CFI
ENST00000421004	ENSG00000124574	ABCC10
ENST00000421004	ENSG00000090060	PAPOLA
ENST00000421004	ENSG00000178927	C17orf62
ENST00000421004	ENSG00000205352	PRR13
ENST00000421004	ENSG00000161298	ZNF382
ENST00000421004	ENSG00000135297	MTO1
ENST00000421004	ENSG00000126562	WNK4
ENST00000421004	ENSG00000213380	COG8
ENST00000421004	ENSG00000177225	GATD1
ENST00000421004	ENSG00000241644	INMT
ENST00000421004	ENSG00000103021	CCDC113
ENST00000421004	ENSG00000132153	DHX30
ENST00000421004	ENSG00000124228	DDX27
ENST00000421004	ENSG00000132604	TERF2
ENST00000421004	ENSG00000172058	SERF1A
ENST00000421004	ENSG00000108666	C17orf75
ENST00000421004	ENSG00000148225	WDR31
ENST00000421004	ENSG00000108963	DPH1
ENST00000421004	ENSG00000100243	CYB5R3
ENST00000421004	ENSG00000050748	MAPK9
ENST00000421004	ENSG00000099810	MTAP
ENST00000421004	ENSG00000100034	PPM1F
ENST00000421004	ENSG00000113838	TBCCD1
ENST00000421004	ENSG00000129480	DTD2
ENST00000421004	ENSG00000160949	TONSL
ENST00000421004	ENSG00000116299	KIAA1324
ENST00000421004	ENSG00000139725	RHOF
ENST00000421004	ENSG00000146223	RPL7L1
ENST00000421004	ENSG00000111704	NANOG
ENST00000421004	ENSG00000167637	ZNF283
ENST00000421004	ENSG00000182264	IZUMO1
ENST00000421004	ENSG00000146733	PSPH
ENST00000421004	ENSG00000159259	CHAF1B
ENST00000421004	ENSG00000152700	SAR1B
ENST00000421004	ENSG00000196141	SPATS2L
ENST00000421004	ENSG00000111275	ALDH2
ENST00000421004	ENSG00000143367	TUFT1
ENST00000421004	ENSG00000072110	ACTN1
ENST00000421004	ENSG00000100139	MICALL1
ENST00000421004	ENSG00000170088	TMEM192
ENST00000421004	ENSG00000094916	CBX5
ENST00000421004	ENSG00000110090	CPT1A
ENST00000421004	ENSG00000153721	CNKSR3
ENST00000421004	ENSG00000162585	FAAP20
ENST00000421004	ENSG00000114850	SSR3
ENST00000421004	ENSG00000132874	SLC14A2
ENST00000421004	ENSG00000173540	GMPPB
ENST00000421004	ENSG00000119820	YIPF4
ENST00000421004	ENSG00000185088	RPS27L
ENST00000421004	ENSG00000124217	MOCS3
ENST00000421004	ENSG00000183077	AFMID
ENST00000421004	ENSG00000162144	CYB561A3
ENST00000421004	ENSG00000263020	AL662899.2
ENST00000421004	ENSG00000108306	FBXL20
ENST00000421004	ENSG00000161011	SQSTM1
ENST00000421004	ENSG00000105855	ITGB8
ENST00000421004	ENSG00000089022	MAPKAPK5
ENST00000421004	ENSG00000084092	NOA1
ENST00000421004	ENSG00000005156	LIG3
ENST00000421004	ENSG00000204104	TRAF3IP1
ENST00000421004	ENSG00000117906	RCN2
ENST00000421004	ENSG00000085788	DDHD2
ENST00000421004	ENSG00000152767	FARP1
ENST00000421004	ENSG00000166448	TMEM130
ENST00000421004	ENSG00000126070	AGO3
ENST00000421004	ENSG00000168904	LRRC28
ENST00000421004	ENSG00000160551	TAOK1
ENST00000421004	ENSG00000101940	WDR13
ENST00000421004	ENSG00000172318	B3GALT1
ENST00000421004	ENSG00000196914	ARHGEF12
ENST00000421004	ENSG00000256591	AP003108.2
ENST00000421004	ENSG00000183208	GDPGP1
ENST00000421004	ENSG00000105392	CRX
ENST00000421004	ENSG00000253731	PCDHGA6
ENST00000421004	ENSG00000110987	BCL7A
ENST00000421004	ENSG00000172519	OR10H5
ENST00000421004	ENSG00000181704	YIPF6
ENST00000421004	ENSG00000157214	STEAP2
ENST00000421004	ENSG00000138592	USP8
ENST00000421004	ENSG00000132286	TIMM10B
ENST00000421004	ENSG00000177595	PIDD1
ENST00000421004	ENSG00000163541	SUCLG1
ENST00000421004	ENSG00000173698	ADGRG2
ENST00000421004	ENSG00000088888	MAVS
ENST00000421004	ENSG00000145990	GFOD1
ENST00000421004	ENSG00000187446	CHP1
ENST00000421004	ENSG00000151773	CCDC122
ENST00000421004	ENSG00000144730	IL17RD
ENST00000421004	ENSG00000170790	OR10A2
ENST00000421004	ENSG00000188735	TMEM120B
ENST00000421004	ENSG00000152147	GEMIN6
ENST00000421004	ENSG00000182993	C12orf60
ENST00000421004	ENSG00000126773	PCNX4
ENST00000421004	ENSG00000163933	RFT1
ENST00000421004	ENSG00000101109	STK4
ENST00000421004	ENSG00000162408	NOL9
ENST00000421004	ENSG00000145287	PLAC8
ENST00000421004	ENSG00000050426	LETMD1
ENST00000421004	ENSG00000164403	SHROOM1
ENST00000421004	ENSG00000162704	ARPC5
ENST00000421004	ENSG00000141965	FEM1A
ENST00000421004	ENSG00000006638	TBXA2R
ENST00000421004	ENSG00000198393	ZNF26
ENST00000421004	ENSG00000172006	ZNF554
ENST00000421004	ENSG00000115825	PRKD3
ENST00000421004	ENSG00000174165	ZDHHC24
ENST00000421004	ENSG00000243811	APOBEC3D
ENST00000421004	ENSG00000081377	CDC14B
ENST00000421004	ENSG00000063245	EPN1
ENST00000421004	ENSG00000085662	AKR1B1
ENST00000421004	ENSG00000118046	STK11
ENST00000421004	ENSG00000170542	SERPINB9
ENST00000421004	ENSG00000100784	RPS6KA5
ENST00000421004	ENSG00000185436	IFNLR1
ENST00000421004	ENSG00000197712	FAM114A1
ENST00000421004	ENSG00000130818	ZNF426
ENST00000421004	ENSG00000278129	ZNF8
ENST00000421004	ENSG00000064115	TM7SF3
ENST00000421004	ENSG00000145736	GTF2H2
ENST00000421004	ENSG00000158270	COLEC12
ENST00000421004	ENSG00000076067	RBMS2
ENST00000421004	ENSG00000021645	NRXN3
ENST00000421004	ENSG00000121749	TBC1D15
ENST00000421004	ENSG00000178229	ZNF543
ENST00000421004	ENSG00000231256	C17orf105
ENST00000421004	ENSG00000077454	LRCH4
ENST00000421004	ENSG00000171109	MFN1
ENST00000421004	ENSG00000134697	GNL2
ENST00000421004	ENSG00000169239	CA5B
ENST00000421004	ENSG00000119661	DNAL1
ENST00000421004	ENSG00000196917	HCAR1
ENST00000421004	ENSG00000231925	TAPBP
ENST00000421004	ENSG00000169914	OTUD3
ENST00000421004	ENSG00000119720	NRDE2
ENST00000421004	ENSG00000222009	BTBD19
ENST00000421004	ENSG00000145819	ARHGAP26
ENST00000421004	ENSG00000213614	HEXA
ENST00000421004	ENSG00000103707	MTFMT
NONHSAT241412.1	ENSG00000115414	FN1
NONHSAT228114.1	ENSG00000203663	OR2L2
NONHSAT228114.1	ENSG00000122417	ODF2L
NONHSAT228114.1	ENSG00000188596	CFAP54
NONHSAT228114.1	ENSG00000126550	HTN1
NONHSAT228114.1	ENSG00000204852	TCTN1
NONHSAT228114.1	ENSG00000172146	OR1A1
NONHSAT228114.1	ENSG00000154258	ABCA9
NONHSAT228114.1	ENSG00000121741	ZMYM2
NONHSAT228114.1	ENSG00000112992	NNT
NONHSAT228114.1	ENSG00000115239	ASB3
NONHSAT228114.1	ENSG00000111305	GSG1
NONHSAT228114.1	ENSG00000122484	RPAP2
NONHSAT228114.1	ENSG00000186329	TMEM212
NONHSAT228114.1	ENSG00000054654	SYNE2
NONHSAT228114.1	ENSG00000115947	ORC4
NONHSAT228114.1	ENSG00000146414	SHPRH
NONHSAT228114.1	ENSG00000109861	CTSC
NONHSAT228114.1	ENSG00000236032	OR5H14
NONHSAT228114.1	ENSG00000196911	KPNA5
NONHSAT228114.1	ENSG00000197532	OR6Y1
NONHSAT228114.1	ENSG00000102805	CLN5
NONHSAT228114.1	ENSG00000166557	TMED3
NONHSAT228114.1	ENSG00000204677	FAM153C
NONHSAT228114.1	ENSG00000162924	REL
NONHSAT228114.1	ENSG00000087299	L2HGDH
NONHSAT228114.1	ENSG00000140718	FTO
NONHSAT228114.1	ENSG00000084234	APLP2
NONHSAT228114.1	ENSG00000133131	MORC4
NONHSAT228114.1	ENSG00000186723	OR10H1
NONHSAT228114.1	ENSG00000102595	UGGT2
NONHSAT228114.1	ENSG00000173198	CYSLTR1
NONHSAT228114.1	ENSG00000143951	WDPCP
NONHSAT228114.1	ENSG00000151338	MIPOL1
NONHSAT228114.1	ENSG00000173285	OR10K1
NONHSAT228114.1	ENSG00000165805	C12orf50
NONHSAT209043.1	ENSG00000146433	TMEM181
NONHSAT209043.1	ENSG00000133313	CNDP2
NONHSAT209043.1	ENSG00000186951	PPARA
NONHSAT209043.1	ENSG00000008513	ST3GAL1
NONHSAT209043.1	ENSG00000139668	WDFY2
NONHSAT209043.1	ENSG00000063245	EPN1
NONHSAT209043.1	ENSG00000183486	MX2
NONHSAT239778.1	ENSG00000147687	TATDN1
NONHSAT239778.1	ENSG00000176105	YES1
NONHSAT239778.1	ENSG00000108788	MLX
NONHSAT239778.1	ENSG00000165055	METTL2B
NONHSAT239778.1	ENSG00000011523	CEP68
NONHSAT239778.1	ENSG00000122912	SLC25A16
NONHSAT239778.1	ENSG00000165626	BEND7
NONHSAT239778.1	ENSG00000213676	ATF6B
NONHSAT239778.1	ENSG00000168887	C2orf68
NONHSAT239778.1	ENSG00000121940	CLCC1
NONHSAT239778.1	ENSG00000090382	LYZ
NONHSAT239778.1	ENSG00000146223	RPL7L1
NONHSAT239778.1	ENSG00000271503	CCL5
NONHSAT239778.1	ENSG00000196998	WDR45
NONHSAT239778.1	ENSG00000110090	CPT1A
NONHSAT239778.1	ENSG00000167113	COQ4
NONHSAT239778.1	ENSG00000125388	GRK4
NONHSAT239778.1	ENSG00000177225	GATD1
NONHSAT239778.1	ENSG00000109016	DHRS7B
NONHSAT239778.1	ENSG00000174165	ZDHHC24
NONHSAT239778.1	ENSG00000136758	YME1L1
NONHSAT239778.1	ENSG00000102967	DHODH
NONHSAT239778.1	ENSG00000173614	NMNAT1
NONHSAT239778.1	ENSG00000140612	SEC11A
NONHSAT239778.1	ENSG00000167680	SEMA6B
NONHSAT239778.1	ENSG00000197860	SGTB
NONHSAT239778.1	ENSG00000167703	SLC43A2
NONHSAT239778.1	ENSG00000176915	ANKLE2
NONHSAT239778.1	ENSG00000117906	RCN2
NONHSAT239778.1	ENSG00000092203	TOX4
NONHSAT239778.1	ENSG00000138600	SPPL2A
NONHSAT239778.1	ENSG00000136478	TEX2
NONHSAT239778.1	ENSG00000198625	MDM4
NONHSAT239778.1	ENSG00000186666	BCDIN3D
NONHSAT239778.1	ENSG00000185361	TNFAIP8L1
NONHSAT239778.1	ENSG00000172667	ZMAT3
NONHSAT239778.1	ENSG00000231925	TAPBP
NONHSAT239778.1	ENSG00000196689	TRPV1
NONHSAT239778.1	ENSG00000141934	PLPP2
NONHSAT239778.1	ENSG00000204574	ABCF1
NONHSAT239778.1	ENSG00000105516	DBP
NONHSAT239778.1	ENSG00000175376	EIF1AD
NONHSAT239778.1	ENSG00000108439	PNPO
NONHSAT239778.1	ENSG00000121570	DPPA4
NONHSAT239778.1	ENSG00000182318	ZSCAN22
NONHSAT239778.1	ENSG00000149328	GLB1L2
NONHSAT239778.1	ENSG00000162819	BROX
NONHSAT239778.1	ENSG00000132604	TERF2
NONHSAT239778.1	ENSG00000160949	TONSL
NONHSAT239778.1	ENSG00000134202	GSTM3
NONHSAT239778.1	ENSG00000082126	MPP4
NONHSAT239778.1	ENSG00000132915	PDE6A
NONHSAT239778.1	ENSG00000183520	UTP11
NONHSAT239778.1	ENSG00000105392	CRX
NONHSAT239778.1	ENSG00000125347	IRF1
NONHSAT239778.1	ENSG00000116288	PARK7
NONHSAT239778.1	ENSG00000152767	FARP1
NONHSAT239778.1	ENSG00000174917	C19orf70
NONHSAT239778.1	ENSG00000167654	ATCAY
NONHSAT239778.1	ENSG00000100243	CYB5R3
NONHSAT239778.1	ENSG00000169756	LIMS1
NONHSAT239778.1	ENSG00000175782	SLC35E3
NONHSAT239778.1	ENSG00000096996	IL12RB1
NONHSAT239778.1	ENSG00000108448	TRIM16L
NONHSAT239778.1	ENSG00000166295	ANAPC16
NONHSAT239778.1	ENSG00000117640	MTFR1L
NONHSAT239778.1	ENSG00000197245	FAM110D
NONHSAT239778.1	ENSG00000196832	OR11G2
NONHSAT239778.1	ENSG00000181704	YIPF6
NONHSAT239778.1	ENSG00000125037	EMC3
NONHSAT239778.1	ENSG00000138592	USP8
NONHSAT239778.1	ENSG00000161405	IKZF3
NONHSAT239778.1	ENSG00000130299	GTPBP3
NONHSAT239778.1	ENSG00000155034	FBXL18
NONHSAT239778.1	ENSG00000189157	FAM47E
NONHSAT239778.1	ENSG00000100784	RPS6KA5
NONHSAT239778.1	ENSG00000196141	SPATS2L
NONHSAT239778.1	ENSG00000159958	TNFRSF13C
NONHSAT239778.1	ENSG00000091640	SPAG7
NONHSAT239778.1	ENSG00000181896	ZNF101
NONHSAT239778.1	ENSG00000160991	ORAI2
NONHSAT239778.1	ENSG00000083520	DIS3
NONHSAT239778.1	ENSG00000174099	MSRB3
NONHSAT239778.1	ENSG00000177189	RPS6KA3
NONHSAT239778.1	ENSG00000197217	ENTPD4
NONHSAT239778.1	ENSG00000115459	ELMOD3
NONHSAT239778.1	ENSG00000109083	IFT20
NONHSAT239778.1	ENSG00000153721	CNKSR3
NONHSAT239778.1	ENSG00000185800	DMWD
NONHSAT239778.1	ENSG00000021645	NRXN3
NONHSAT239778.1	ENSG00000110697	PITPNM1
NONHSAT239778.1	ENSG00000162959	MEMO1
NONHSAT239778.1	ENSG00000178150	ZNF114
NONHSAT239778.1	ENSG00000169241	SLC50A1
NONHSAT239778.1	ENSG00000196655	TRAPPC4
NONHSAT239778.1	ENSG00000166448	TMEM130
NONHSAT239778.1	ENSG00000118579	MED28
NONHSAT239778.1	ENSG00000161036	LRWD1
NONHSAT239778.1	ENSG00000152700	SAR1B
NONHSAT239778.1	ENSG00000172318	B3GALT1
NONHSAT239778.1	ENSG00000132874	SLC14A2
NONHSAT239778.1	ENSG00000148297	MED22
NONHSAT239778.1	ENSG00000105855	ITGB8
NONHSAT239778.1	ENSG00000113838	TBCCD1
NONHSAT239778.1	ENSG00000140265	ZSCAN29
NONHSAT239778.1	ENSG00000076067	RBMS2
NONHSAT239778.1	ENSG00000091137	SLC26A4
NONHSAT239778.1	ENSG00000100403	ZC3H7B
NONHSAT239778.1	ENSG00000005156	LIG3
NONHSAT239778.1	ENSG00000182378	PLCXD1
NONHSAT239778.1	ENSG00000174951	FUT1
NONHSAT239778.1	ENSG00000132330	SCLY
NONHSAT239778.1	ENSG00000158816	VWA5B1
NONHSAT239778.1	ENSG00000173559	NABP1
NONHSAT239778.1	ENSG00000141380	SS18
NONHSAT239778.1	ENSG00000196208	GREB1
NONHSAT239778.1	ENSG00000131044	TTLL9
NONHSAT239778.1	ENSG00000221883	ARIH2OS
NONHSAT239778.1	ENSG00000172113	NME6
NONHSAT239778.1	ENSG00000170088	TMEM192
NONHSAT239778.1	ENSG00000145287	PLAC8
NONHSAT239778.1	ENSG00000160194	NDUFV3
NONHSAT239778.1	ENSG00000164398	ACSL6
NONHSAT239778.1	ENSG00000164902	PHAX
NONHSAT239778.1	ENSG00000169682	SPNS1
NONHSAT239778.1	ENSG00000254004	ZNF260
NONHSAT239778.1	ENSG00000111275	ALDH2
NONHSAT239778.1	ENSG00000119820	YIPF4
NONHSAT239778.1	ENSG00000204120	GIGYF2
NONHSAT239778.1	ENSG00000102290	PCDH11X
NONHSAT239778.1	ENSG00000106477	CEP41
NONHSAT239778.1	ENSG00000198863	RUNDC1
NONHSAT239778.1	ENSG00000198380	GFPT1
NONHSAT239778.1	ENSG00000148634	HERC4
NONHSAT239778.1	ENSG00000122779	TRIM24
NONHSAT239778.1	ENSG00000136731	UGGT1
NONHSAT239778.1	ENSG00000017797	RALBP1
NONHSAT239778.1	ENSG00000124228	DDX27
NONHSAT239778.1	ENSG00000145687	SSBP2
NONHSAT239778.1	ENSG00000009950	MLXIPL
NONHSAT239778.1	ENSG00000114796	KLHL24
NONHSAT239778.1	ENSG00000169291	SHE
NONHSAT239778.1	ENSG00000130939	UBE4B
NONHSAT239778.1	ENSG00000284512	AC092718.8
NONHSAT239778.1	ENSG00000071073	MGAT4A
NONHSAT239778.1	ENSG00000132704	FCRL2
NONHSAT239778.1	ENSG00000110318	CEP126
NONHSAT239778.1	ENSG00000134283	PPHLN1
NONHSAT239778.1	ENSG00000144524	COPS7B
NONHSAT239778.1	ENSG00000171109	MFN1
NONHSAT239778.1	ENSG00000127481	UBR4
NONHSAT239778.1	ENSG00000108370	RGS9
NONHSAT239778.1	ENSG00000166471	TMEM41B
NONHSAT239778.1	ENSG00000156968	MPV17L
NONHSAT239778.1	ENSG00000046604	DSG2
NONHSAT239778.1	ENSG00000167393	PPP2R3B
NONHSAT239778.1	ENSG00000111832	RWDD1
NONHSAT239778.1	ENSG00000157106	SMG1
NONHSAT239778.1	ENSG00000273274	ZBTB8B
NONHSAT239778.1	ENSG00000162704	ARPC5
NONHSAT239778.1	ENSG00000141933	TPGS1
NONHSAT239778.1	ENSG00000232593	KANTR
NONHSAT239778.1	ENSG00000168904	LRRC28
NONHSAT239778.1	ENSG00000053524	MCF2L2
NONHSAT239778.1	ENSG00000161888	SPC24
NONHSAT239778.1	ENSG00000130818	ZNF426
NONHSAT239778.1	ENSG00000127445	PIN1
NONHSAT239778.1	ENSG00000134882	UBAC2
NONHSAT239778.1	ENSG00000184047	DIABLO
NONHSAT239778.1	ENSG00000140832	MARVELD3
NONHSAT239778.1	ENSG00000198466	ZNF587
NONHSAT239778.1	ENSG00000009765	IYD
NONHSAT239778.1	ENSG00000180488	MIGA1
NONHSAT239778.1	ENSG00000274386	TMEM269
NONHSAT239778.1	ENSG00000214595	EML6
NONHSAT239778.1	ENSG00000142765	SYTL1
NONHSAT239778.1	ENSG00000173809	TDRD12
NONHSAT239778.1	ENSG00000198089	SFI1
NONHSAT239778.1	ENSG00000155085	AK9
NONHSAT239778.1	ENSG00000140451	PIF1
NONHSAT239778.1	ENSG00000170445	HARS
NONHSAT239778.1	ENSG00000160551	TAOK1
NONHSAT239778.1	ENSG00000170145	SIK2
NONHSAT239778.1	ENSG00000213614	HEXA
NONHSAT239778.1	ENSG00000204386	NEU1
NONHSAT239778.1	ENSG00000133627	ACTR3B
NONHSAT239778.1	ENSG00000159259	CHAF1B
NONHSAT239778.1	ENSG00000162971	TYW5
NONHSAT239778.1	ENSG00000182612	TSPAN10
NONHSAT239778.1	ENSG00000196236	XPNPEP3
NONHSAT239778.1	ENSG00000003402	CFLAR
NONHSAT239778.1	ENSG00000166275	BORCS7
NONHSAT239778.1	ENSG00000230989	HSBP1
NONHSAT239778.1	ENSG00000130529	TRPM4
NONHSAT239778.1	ENSG00000157045	NTAN1
NONHSAT239778.1	ENSG00000185379	RAD51D
NONHSAT239778.1	ENSG00000140323	DISP2
NONHSAT239778.1	ENSG00000130713	EXOSC2
NONHSAT239778.1	ENSG00000162928	PEX13
NONHSAT239778.1	ENSG00000108306	FBXL20
NONHSAT239778.1	ENSG00000121957	GPSM2
NONHSAT239778.1	ENSG00000185219	ZNF445
NONHSAT239778.1	ENSG00000111261	MANSC1
NONHSAT239778.1	ENSG00000164403	SHROOM1
NONHSAT239778.1	ENSG00000156869	FRRS1
NONHSAT239778.1	ENSG00000253731	PCDHGA6
NONHSAT239778.1	ENSG00000065135	GNAI3
NONHSAT239778.1	ENSG00000172742	OR4D9
NONHSAT239778.1	ENSG00000122359	ANXA11
NONHSAT239778.1	ENSG00000267041	ZNF850
NONHSAT239778.1	ENSG00000114021	NIT2
NONHSAT239778.1	ENSG00000135392	DNAJC14
NONHSAT239778.1	ENSG00000092445	TYRO3
NONHSAT239778.1	ENSG00000099715	PCDH11Y
NONHSAT239778.1	ENSG00000121749	TBC1D15
NONHSAT239778.1	ENSG00000161920	MED11
NONHSAT239778.1	ENSG00000197380	DACT3
NONHSAT239778.1	ENSG00000152147	GEMIN6
NONHSAT239778.1	ENSG00000023228	NDUFS1
NONHSAT239778.1	ENSG00000108963	DPH1
NONHSAT239778.1	ENSG00000188612	SUMO2
NONHSAT239778.1	ENSG00000145736	GTF2H2
NONHSAT239778.1	ENSG00000094661	OR1I1
NONHSAT239778.1	ENSG00000167112	TRUB2
NONHSAT239778.1	ENSG00000166377	ATP9B
NONHSAT239778.1	ENSG00000102934	PLLP
NONHSAT239778.1	ENSG00000079332	SAR1A
NONHSAT239778.1	ENSG00000164291	ARSK
NONHSAT239778.1	ENSG00000116329	OPRD1
NONHSAT239778.1	ENSG00000136933	RABEPK
NONHSAT239778.1	ENSG00000178927	C17orf62
NONHSAT239778.1	ENSG00000204923	FBXO48
NONHSAT239778.1	ENSG00000121964	GTDC1
NONHSAT239778.1	ENSG00000163428	LRRC58
NONHSAT239778.1	ENSG00000090554	FLT3LG
NONHSAT239778.1	ENSG00000205572	SERF1B
NONHSAT239778.1	ENSG00000215717	TMEM167B
NONHSAT239778.1	ENSG00000167637	ZNF283
NONHSAT239778.1	ENSG00000178229	ZNF543
NONHSAT239778.1	ENSG00000168067	MAP4K2
NONHSAT239778.1	ENSG00000111321	LTBR
NONHSAT239778.1	ENSG00000198774	RASSF9
NONHSAT239778.1	ENSG00000273559	CWC25
NONHSAT239778.1	ENSG00000114982	KANSL3
NONHSAT239778.1	ENSG00000162490	DRAXIN
NONHSAT239778.1	ENSG00000114541	FRMD4B
NONHSAT239778.1	ENSG00000174013	FBXO45
NONHSAT239778.1	ENSG00000105373	NOP53
NONHSAT239778.1	ENSG00000135679	MDM2
NONHSAT239778.1	ENSG00000063854	HAGH
NONHSAT239778.1	ENSG00000142279	WTIP
NONHSAT239778.1	ENSG00000144730	IL17RD
NONHSAT239778.1	ENSG00000174233	ADCY6
NONHSAT239778.1	ENSG00000139697	SBNO1
NONHSAT239778.1	ENSG00000105398	SULT2A1
NONHSAT239778.1	ENSG00000124783	SSR1
NONHSAT239778.1	ENSG00000168172	HOOK3
NONHSAT239778.1	ENSG00000178385	PLEKHM3
NONHSAT239778.1	ENSG00000278129	ZNF8
NONHSAT239778.1	ENSG00000156509	FBXO43
NONHSAT239778.1	ENSG00000188368	PRR19
NONHSAT239778.1	ENSG00000164074	ABHD18
NONHSAT239778.1	ENSG00000160785	SLC25A44
NONHSAT239778.1	ENSG00000119720	NRDE2
NONHSAT239778.1	ENSG00000137814	HAUS2
NONHSAT239778.1	ENSG00000105948	TTC26
NONHSAT239778.1	ENSG00000198898	CAPZA2
NONHSAT239778.1	ENSG00000160767	FAM189B
NONHSAT239778.1	ENSG00000151116	UEVLD
NONHSAT239778.1	ENSG00000197816	CCDC180
NONHSAT239778.1	ENSG00000204991	SPIRE2
NONHSAT239778.1	ENSG00000167625	ZNF526
NONHSAT239778.1	ENSG00000256591	AP003108.2
NONHSAT239778.1	ENSG00000143319	ISG20L2
NONHSAT239778.1	ENSG00000088888	MAVS
NONHSAT239778.1	ENSG00000175595	ERCC4
NONHSAT239778.1	ENSG00000119723	COQ6
NONHSAT239778.1	ENSG00000161671	EMC10
NONHSAT239778.1	ENSG00000138035	PNPT1
NONHSAT239778.1	ENSG00000162194	LBHD1
NONHSAT239778.1	ENSG00000127903	ZNF835
NONHSAT239778.1	ENSG00000144401	METTL21A
NONHSAT239778.1	ENSG00000158987	RAPGEF6
NONHSAT239778.1	ENSG00000120314	WDR55
NONHSAT239778.1	ENSG00000033170	FUT8
NONHSAT239778.1	ENSG00000151789	ZNF385D
NONHSAT239778.1	ENSG00000105650	PDE4C
NONHSAT239778.1	ENSG00000105053	VRK3
NONHSAT239778.1	ENSG00000100934	SEC23A
NONHSAT239778.1	ENSG00000124357	NAGK
NONHSAT239778.1	ENSG00000152056	AP1S3
NONHSAT239778.1	ENSG00000178809	TRIM73
NONHSAT239778.1	ENSG00000173272	MZT2A
NONHSAT239778.1	ENSG00000092871	RFFL
NONHSAT239778.1	ENSG00000131174	COX7B
NONHSAT239778.1	ENSG00000160613	PCSK7
NONHSAT239778.1	ENSG00000171208	NETO2
NONHSAT239778.1	ENSG00000141252	VPS53
NONHSAT239778.1	ENSG00000168724	DNAJC21
NONHSAT239778.1	ENSG00000241644	INMT
NONHSAT239778.1	ENSG00000136213	CHST12
NONHSAT239778.1	ENSG00000070388	FGF22
NONHSAT239778.1	ENSG00000168395	ING5
NONHSAT239778.1	ENSG00000143252	SDHC
NONHSAT239778.1	ENSG00000170542	SERPINB9
NONHSAT239778.1	ENSG00000172058	SERF1A
NONHSAT239778.1	ENSG00000240563	L1TD1
NONHSAT239778.1	ENSG00000128973	CLN6
NONHSAT239778.1	ENSG00000136002	ARHGEF4
NONHSAT239778.1	ENSG00000137501	SYTL2
NONHSAT239778.1	ENSG00000271601	LIX1L
NONHSAT239778.1	ENSG00000168758	SEMA4C
NONHSAT239778.1	ENSG00000158270	COLEC12
NONHSAT239778.1	ENSG00000092439	TRPM7
NONHSAT239778.1	ENSG00000172613	RAD9A
NONHSAT239778.1	ENSG00000160223	ICOSLG
NONHSAT239778.1	ENSG00000188735	TMEM120B
NONHSAT239778.1	ENSG00000143257	NR1I3
NONHSAT239778.1	ENSG00000109917	ZPR1
NONHSAT239778.1	ENSG00000162438	CTRC
NONHSAT239778.1	ENSG00000103021	CCDC113
NONHSAT239778.1	ENSG00000149557	FEZ1
NONHSAT239778.1	ENSG00000213024	NUP62
NONHSAT239778.1	ENSG00000165688	PMPCA
NONHSAT239778.1	ENSG00000110801	PSMD9
NONHSAT239778.1	ENSG00000110367	DDX6
NONHSAT239778.1	ENSG00000160062	ZBTB8A
NONHSAT239778.1	ENSG00000171320	ESCO2
NONHSAT239778.1	ENSG00000115457	IGFBP2
NONHSAT239778.1	ENSG00000052749	RRP12
NONHSAT239778.1	ENSG00000162458	FBLIM1
NONHSAT239778.1	ENSG00000170790	OR10A2
NONHSAT239778.1	ENSG00000267221	C17orf113
NONHSAT239778.1	ENSG00000141965	FEM1A
NONHSAT239778.1	ENSG00000175287	PHYHD1
NONHSAT239778.1	ENSG00000104290	FZD3
NONHSAT239778.1	ENSG00000120253	NUP43
NONHSAT239778.1	ENSG00000008086	CDKL5
NONHSAT239778.1	ENSG00000166803	PCLAF
NONHSAT239778.1	ENSG00000111300	NAA25
NONHSAT239778.1	ENSG00000157259	GATAD1
NONHSAT239778.1	ENSG00000215193	PEX26
NONHSAT239778.1	ENSG00000103091	WDR59
NONHSAT239778.1	ENSG00000163644	PPM1K
NONHSAT239778.1	ENSG00000162144	CYB561A3
NONHSAT239778.1	ENSG00000011295	TTC19
NONHSAT239778.1	ENSG00000104517	UBR5
NONHSAT239778.1	ENSG00000179832	MROH1
NONHSAT239778.1	ENSG00000170381	SEMA3E
NONHSAT239778.1	ENSG00000111704	NANOG
NONHSAT239778.1	ENSG00000074755	ZZEF1
NONHSAT239778.1	ENSG00000066056	TIE1
NONHSAT239778.1	ENSG00000094916	CBX5
NONHSAT239778.1	ENSG00000011478	QPCTL
NONHSAT239778.1	ENSG00000100034	PPM1F
NONHSAT239778.1	ENSG00000167483	FAM129C
NONHSAT239778.1	ENSG00000088256	GNA11
NONHSAT239778.1	ENSG00000283384	AL138694.1
NONHSAT239778.1	ENSG00000140279	DUOX2
NONHSAT239778.1	ENSG00000069812	HES2
NONHSAT239778.1	ENSG00000050748	MAPK9
NONHSAT239778.1	ENSG00000072958	AP1M1
NONHSAT239778.1	ENSG00000104825	NFKBIB
NONHSAT239778.1	ENSG00000175387	SMAD2
NONHSAT239778.1	ENSG00000125611	CHCHD5
NONHSAT239778.1	ENSG00000072609	CHFR
NONHSAT239778.1	ENSG00000108666	C17orf75
NONHSAT239778.1	ENSG00000164916	FOXK1
NONHSAT239778.1	ENSG00000100319	ZMAT5
NONHSAT239778.1	ENSG00000147853	AK3
NONHSAT239778.1	ENSG00000115756	HPCAL1
NONHSAT239778.1	ENSG00000080371	RAB21
NONHSAT239778.1	ENSG00000089685	BIRC5
NONHSAT239778.1	ENSG00000140416	TPM1
NONHSAT239778.1	ENSG00000162241	SLC25A45
NONHSAT239778.1	ENSG00000143458	GABPB2
NONHSAT239778.1	ENSG00000175066	GK5
NONHSAT239778.1	ENSG00000118217	ATF6
NONHSAT239778.1	ENSG00000134245	WNT2B
NONHSAT239778.1	ENSG00000185324	CDK10
NONHSAT239778.1	ENSG00000126934	MAP2K2
NONHSAT239778.1	ENSG00000103121	CMC2
NONHSAT239778.1	ENSG00000163380	LMOD3
NONHSAT239778.1	ENSG00000090924	PLEKHG2
NONHSAT239778.1	ENSG00000130561	SAG
NONHSAT239778.1	ENSG00000084092	NOA1
NONHSAT239778.1	ENSG00000008710	PKD1
NONHSAT239778.1	ENSG00000132003	ZSWIM4
NONHSAT239778.1	ENSG00000169213	RAB3B
NONHSAT239778.1	ENSG00000186532	SMYD4
NONHSAT239778.1	ENSG00000085662	AKR1B1
NONHSAT239778.1	ENSG00000168872	DDX19A
NONHSAT239778.1	ENSG00000128309	MPST
NONHSAT239778.1	ENSG00000170946	DNAJC24
NONHSAT239778.1	ENSG00000137992	DBT
NONHSAT239778.1	ENSG00000013288	MAN2B2
NONHSAT239778.1	ENSG00000164199	ADGRV1
NONHSAT239778.1	ENSG00000104133	SPG11
NONHSAT239778.1	ENSG00000167619	TMEM145
NONHSAT239778.1	ENSG00000176046	NUPR1
NONHSAT192272.1	ENSG00000175387	SMAD2
NONHSAT192272.1	ENSG00000172273	HINFP
NONHSAT192272.1	ENSG00000122912	SLC25A16
NONHSAT192272.1	ENSG00000167483	FAM129C
NONHSAT192272.1	ENSG00000141569	TRIM65
NONHSAT192272.1	ENSG00000136213	CHST12
NONHSAT192272.1	ENSG00000234465	PINLYP
NONHSAT192272.1	ENSG00000178980	SELENOW
NONHSAT192272.1	ENSG00000105697	HAMP
NONHSAT192272.1	ENSG00000157045	NTAN1
NONHSAT192274.1	ENSG00000166377	ATP9B
NONHSAT192274.1	ENSG00000173614	NMNAT1
NONHSAT192274.1	ENSG00000146350	TBC1D32
NONHSAT192274.1	ENSG00000144401	METTL21A
NONHSAT192274.1	ENSG00000145736	GTF2H2
NONHSAT192274.1	ENSG00000100519	PSMC6
NONHSAT192274.1	ENSG00000177427	MIEF2
NONHSAT192274.1	ENSG00000101294	HM13
NONHSAT192274.1	ENSG00000119820	YIPF4
NONHSAT192274.1	ENSG00000100605	ITPK1
NONHSAT192274.1	ENSG00000256591	AP003108.2
NONHSAT192274.1	ENSG00000273274	ZBTB8B
NONHSAT192274.1	ENSG00000085998	POMGNT1
NONHSAT192274.1	ENSG00000174123	TLR10
NONHSAT192274.1	ENSG00000092853	CLSPN
NONHSAT192274.1	ENSG00000100342	APOL1
NONHSAT192274.1	ENSG00000197580	BCO2
NONHSAT192274.1	ENSG00000001461	NIPAL3
NONHSAT192274.1	ENSG00000185666	SYN3
NONHSAT192274.1	ENSG00000160194	NDUFV3
NONHSAT192274.1	ENSG00000185361	TNFAIP8L1
NONHSAT192274.1	ENSG00000138600	SPPL2A
NONHSAT192274.1	ENSG00000169758	TMEM266
NONHSAT192274.1	ENSG00000050438	SLC4A8
NONHSAT192274.1	ENSG00000198863	RUNDC1
NONHSAT192274.1	ENSG00000167566	NCKAP5L
NONHSAT192274.1	ENSG00000073712	FERMT2
NONHSAT192274.1	ENSG00000099810	MTAP
NONHSAT192274.1	ENSG00000013561	RNF14
NONHSAT192274.1	ENSG00000105053	VRK3
NONHSAT192274.1	ENSG00000104164	BLOC1S6
NONHSAT192274.1	ENSG00000091640	SPAG7
NONHSAT192274.1	ENSG00000196418	ZNF124
NONHSAT192274.1	ENSG00000166938	DIS3L
NONHSAT192274.1	ENSG00000173960	UBXN2A
NONHSAT192274.1	ENSG00000122912	SLC25A16
NONHSAT192274.1	ENSG00000119661	DNAL1
NONHSAT192274.1	ENSG00000075643	MOCOS
NONHSAT192274.1	ENSG00000188895	MSL1
NONHSAT192274.1	ENSG00000100934	SEC23A
NONHSAT192274.1	ENSG00000173559	NABP1
NONHSAT192274.1	ENSG00000166348	USP54
NONHSAT192274.1	ENSG00000263961	C1orf186
NONHSAT192274.1	ENSG00000099715	PCDH11Y
NONHSAT192274.1	ENSG00000187147	RNF220
NONHSAT192274.1	ENSG00000123636	BAZ2B
NONHSAT192274.1	ENSG00000172273	HINFP
NONHSAT192274.1	ENSG00000172613	RAD9A
NONHSAT192274.1	ENSG00000136731	UGGT1
NONHSAT192274.1	ENSG00000184898	RBM43
NONHSAT192274.1	ENSG00000188112	C6orf132
NONHSAT192274.1	ENSG00000103351	CLUAP1
NONHSAT192274.1	ENSG00000152291	TGOLN2
NONHSAT192274.1	ENSG00000099998	GGT5
NONHSAT192274.1	ENSG00000116918	TSNAX
NONHSAT192274.1	ENSG00000129480	DTD2
NONHSAT192274.1	ENSG00000175354	PTPN2
NONHSAT192274.1	ENSG00000166275	BORCS7
NONHSAT192274.1	ENSG00000112365	ZBTB24
NONHSAT192274.1	ENSG00000044459	CNTLN
NONHSAT192274.1	ENSG00000185250	PPIL6
NONHSAT192274.1	ENSG00000164663	USP49
NONHSAT192274.1	ENSG00000138032	PPM1B
NONHSAT192274.1	ENSG00000116205	TCEANC2
NONHSAT192274.1	ENSG00000100784	RPS6KA5
NONHSAT192274.1	ENSG00000178105	DDX10
NONHSAT192274.1	ENSG00000205085	FAM71F2
NONHSAT192274.1	ENSG00000106261	ZKSCAN1
NONHSAT192274.1	ENSG00000163428	LRRC58
NONHSAT192274.1	ENSG00000159259	CHAF1B
NONHSAT192274.1	ENSG00000197563	PIGN
NONHSAT192274.1	ENSG00000064607	SUGP2
NONHSAT192274.1	ENSG00000142949	PTPRF
NONHSAT192274.1	ENSG00000141759	TXNL4A
NONHSAT192274.1	ENSG00000243667	WDR92
NONHSAT192274.1	ENSG00000125388	GRK4
NONHSAT192274.1	ENSG00000167613	LAIR1
NONHSAT192274.1	ENSG00000215193	PEX26
NONHSAT192274.1	ENSG00000139668	WDFY2
NONHSAT192274.1	ENSG00000164902	PHAX
NONHSAT192274.1	ENSG00000196236	XPNPEP3
NONHSAT192274.1	ENSG00000132024	CC2D1A
NONHSAT192274.1	ENSG00000141750	STAC2
NONHSAT192274.1	ENSG00000146223	RPL7L1
NONHSAT192274.1	ENSG00000167785	ZNF558
NONHSAT192274.1	ENSG00000052126	PLEKHA5
NONHSAT192274.1	ENSG00000253767	PCDHGA8
NONHSAT192274.1	ENSG00000167037	SGSM1
NONHSAT192274.1	ENSG00000177363	LRRN4CL
NONHSAT192274.1	ENSG00000221836	OR2A5
NONHSAT192274.1	ENSG00000099999	RNF215
NONHSAT192274.1	ENSG00000177238	TRIM72
NONHSAT192274.1	ENSG00000121380	BCL2L14
NONHSAT192274.1	ENSG00000182141	ZNF708
NONHSAT192274.1	ENSG00000105429	MEGF8
NONHSAT192274.1	ENSG00000111540	RAB5B
NONHSAT192274.1	ENSG00000083807	SLC27A5
NONHSAT192274.1	ENSG00000198380	GFPT1
NONHSAT192274.1	ENSG00000173011	TADA2B
NONHSAT192274.1	ENSG00000102290	PCDH11X
NONHSAT192274.1	ENSG00000169403	PTAFR
NONHSAT192274.1	ENSG00000164916	FOXK1
NONHSAT192274.1	ENSG00000090263	MRPS33
NONHSAT192274.1	ENSG00000141337	ARSG
NONHSAT192274.1	ENSG00000138592	USP8
NONHSAT192274.1	ENSG00000214367	HAUS3
NONHSAT192274.1	ENSG00000186687	LYRM7
NONHSAT192274.1	ENSG00000213465	ARL2
NONHSAT192274.1	ENSG00000170545	SMAGP
NONHSAT192274.1	ENSG00000140416	TPM1
NONHSAT192274.1	ENSG00000142751	GPN2
NONHSAT192274.1	ENSG00000126067	PSMB2
NONHSAT192274.1	ENSG00000171169	NAIF1
NONHSAT192274.1	ENSG00000169756	LIMS1
NONHSAT192274.1	ENSG00000173846	PLK3
NONHSAT192274.1	ENSG00000145012	LPP
NONHSAT192274.1	ENSG00000140323	DISP2
NONHSAT192274.1	ENSG00000273559	CWC25
NONHSAT192274.1	ENSG00000080802	CNOT4
NONHSAT192274.1	ENSG00000167513	CDT1
NONHSAT192274.1	ENSG00000107829	FBXW4
NONHSAT192274.1	ENSG00000111321	LTBR
NONHSAT192274.1	ENSG00000108306	FBXL20
NONHSAT192274.1	ENSG00000132704	FCRL2
NONHSAT192274.1	ENSG00000144161	ZC3H8
NONHSAT192274.1	ENSG00000218739	CEBPZOS
NONHSAT192274.1	ENSG00000155744	FAM126B
NONHSAT192274.1	ENSG00000205084	TMEM231
NONHSAT192274.1	ENSG00000100077	GRK3
NONHSAT192274.1	ENSG00000146966	DENND2A
NONHSAT192274.1	ENSG00000110675	ELMOD1
NONHSAT192274.1	ENSG00000171757	LRRC34
NONHSAT192274.1	ENSG00000160949	TONSL
NONHSAT192274.1	ENSG00000183813	CCR4
NONHSAT192274.1	ENSG00000187730	GABRD
NONHSAT192274.1	ENSG00000130713	EXOSC2
NONHSAT192274.1	ENSG00000204138	PHACTR4
NONHSAT192274.1	ENSG00000154380	ENAH
NONHSAT192274.1	ENSG00000178927	C17orf62
NONHSAT192274.1	ENSG00000119638	NEK9
NONHSAT192274.1	ENSG00000130818	ZNF426
NONHSAT192274.1	ENSG00000178950	GAK
NONHSAT192274.1	ENSG00000095951	HIVEP1
NONHSAT192274.1	ENSG00000134830	C5AR2
NONHSAT192274.1	ENSG00000116560	SFPQ
NONHSAT192274.1	ENSG00000143322	ABL2
NONHSAT192274.1	ENSG00000169241	SLC50A1
NONHSAT192274.1	ENSG00000243317	STMP1
NONHSAT192274.1	ENSG00000171466	ZNF562
NONHSAT192274.1	ENSG00000130368	MAS1
NONHSAT192274.1	ENSG00000155034	FBXL18
NONHSAT192274.1	ENSG00000079332	SAR1A
NONHSAT192274.1	ENSG00000138443	ABI2
NONHSAT192274.1	ENSG00000074755	ZZEF1
NONHSAT192274.1	ENSG00000124155	PIGT
NONHSAT192274.1	ENSG00000175387	SMAD2
NONHSAT192274.1	ENSG00000171863	RPS7
NONHSAT192274.1	ENSG00000107937	GTPBP4
NONHSAT192274.1	ENSG00000147536	GINS4
NONHSAT192274.1	ENSG00000102158	MAGT1
NONHSAT192274.1	ENSG00000143319	ISG20L2
NONHSAT192274.1	ENSG00000126070	AGO3
NONHSAT192274.1	ENSG00000159842	ABR
NONHSAT192274.1	ENSG00000167703	SLC43A2
NONHSAT192274.1	ENSG00000134202	GSTM3
NONHSAT192274.1	ENSG00000271503	CCL5
NONHSAT192274.1	ENSG00000153944	MSI2
NONHSAT192274.1	ENSG00000274211	SOCS7
NONHSAT192274.1	ENSG00000121749	TBC1D15
NONHSAT192274.1	ENSG00000109832	DDX25
NONHSAT192274.1	ENSG00000119723	COQ6
NONHSAT192274.1	ENSG00000075420	FNDC3B
NONHSAT192274.1	ENSG00000167196	FBXO22
NONHSAT192274.1	ENSG00000189306	RRP7A
NONHSAT192274.1	ENSG00000134152	KATNBL1
NONHSAT192274.1	ENSG00000106714	CNTNAP3
NONHSAT192274.1	ENSG00000143252	SDHC
NONHSAT192274.1	ENSG00000130779	CLIP1
NONHSAT192274.1	ENSG00000183784	C9orf66
NONHSAT192274.1	ENSG00000160613	PCSK7
NONHSAT192274.1	ENSG00000136213	CHST12
NONHSAT192274.1	ENSG00000011478	QPCTL
NONHSAT192274.1	ENSG00000135956	TMEM127
NONHSAT192274.1	ENSG00000054282	SDCCAG8
NONHSAT192274.1	ENSG00000100865	CINP
NONHSAT192274.1	ENSG00000173875	ZNF791
NONHSAT192274.1	ENSG00000162722	TRIM58
NONHSAT192274.1	ENSG00000078795	PKD2L2
NONHSAT192274.1	ENSG00000019144	PHLDB1
NONHSAT192274.1	ENSG00000100142	POLR2F
NONHSAT192274.1	ENSG00000134245	WNT2B
NONHSAT192274.1	ENSG00000155846	PPARGC1B
NONHSAT192274.1	ENSG00000240563	L1TD1
NONHSAT192274.1	ENSG00000151923	TIAL1
NONHSAT192274.1	ENSG00000117868	ESYT2
NONHSAT192274.1	ENSG00000169239	CA5B
NONHSAT192274.1	ENSG00000240682	ISY1
NONHSAT192274.1	ENSG00000140199	SLC12A6
NONHSAT192274.1	ENSG00000046604	DSG2
NONHSAT192274.1	ENSG00000121064	SCPEP1
NONHSAT192274.1	ENSG00000163596	ICA1L
NONHSAT192274.1	ENSG00000197860	SGTB
NONHSAT192274.1	ENSG00000134283	PPHLN1
NONHSAT192274.1	ENSG00000160062	ZBTB8A
NONHSAT192274.1	ENSG00000150776	NKAPD1
NONHSAT192274.1	ENSG00000171408	PDE7B
NONHSAT192274.1	ENSG00000162959	MEMO1
NONHSAT192274.1	ENSG00000153721	CNKSR3
NONHSAT192274.1	ENSG00000069812	HES2
NONHSAT192274.1	ENSG00000256053	APOPT1
NONHSAT192274.1	ENSG00000093183	SEC22C
NONHSAT192274.1	ENSG00000130244	FAM98C
NONHSAT192274.1	ENSG00000056972	TRAF3IP2
NONHSAT192274.1	ENSG00000167393	PPP2R3B
NONHSAT192274.1	ENSG00000116830	TTF2
NONHSAT192274.1	ENSG00000132874	SLC14A2
NONHSAT192274.1	ENSG00000160710	ADAR
NONHSAT192274.1	ENSG00000186532	SMYD4
NONHSAT192274.1	ENSG00000025800	KPNA6
NONHSAT192274.1	ENSG00000215883	CYB5RL
NONHSAT192274.1	ENSG00000157741	UBN2
NONHSAT192274.1	ENSG00000023909	GCLM
NONHSAT192274.1	ENSG00000113946	CLDN16
NONHSAT192274.1	ENSG00000198898	CAPZA2
NONHSAT192274.1	ENSG00000169247	SH3TC2
NONHSAT192274.1	ENSG00000173272	MZT2A
NONHSAT192274.1	ENSG00000004846	ABCB5
NONHSAT192274.1	ENSG00000070388	FGF22
NONHSAT192274.1	ENSG00000169398	PTK2
NONHSAT192274.1	ENSG00000052749	RRP12
NONHSAT192274.1	ENSG00000124422	USP22
NONHSAT192274.1	ENSG00000113558	SKP1
NONHSAT192274.1	ENSG00000149534	MS4A2
NONHSAT192274.1	ENSG00000066056	TIE1
NONHSAT192274.1	ENSG00000197245	FAM110D
NONHSAT192274.1	ENSG00000162971	TYW5
NONHSAT192274.1	ENSG00000159216	RUNX1
NONHSAT192274.1	ENSG00000164070	HSPA4L
NONHSAT192274.1	ENSG00000174840	PDE12
NONHSAT192274.1	ENSG00000108666	C17orf75
NONHSAT192274.1	ENSG00000010704	HFE
NONHSAT192274.1	ENSG00000072609	CHFR
NONHSAT192274.1	ENSG00000116288	PARK7
NONHSAT192274.1	ENSG00000152465	NMT2
NONHSAT192274.1	ENSG00000010404	IDS
NONHSAT192274.1	ENSG00000154529	CNTNAP3B
NONHSAT192274.1	ENSG00000124201	ZNFX1
NONHSAT192274.1	ENSG00000146802	TMEM168
NONHSAT066781.2	ENSG00000125740	FOSB
NONHSAT014046.2	ENSG00000183145	RIPPLY3
NONHSAT014046.2	ENSG00000160991	ORAI2
NONHSAT014046.2	ENSG00000242498	ARPIN
NONHSAT014046.2	ENSG00000127530	OR7C1
NONHSAT014046.2	ENSG00000196405	EVL
NONHSAT014046.2	ENSG00000101966	XIAP
NONHSAT014046.2	ENSG00000119616	FCF1
NONHSAT014046.2	ENSG00000126067	PSMB2
NONHSAT014046.2	ENSG00000092094	OSGEP
NONHSAT014046.2	ENSG00000198625	MDM4
NONHSAT014046.2	ENSG00000170632	ARMC10
NONHSAT014046.2	ENSG00000116288	PARK7
NONHSAT014046.2	ENSG00000006432	MAP3K9
NONHSAT014046.2	ENSG00000139433	GLTP
NONHSAT014046.2	ENSG00000275066	SYNRG
NONHSAT014046.2	ENSG00000104671	DCTN6
NONHSAT014046.2	ENSG00000196214	ZNF766
NONHSAT014046.2	ENSG00000094661	OR1I1
NONHSAT014046.2	ENSG00000145016	RUBCN
NONHSAT014046.2	ENSG00000183196	CHST6
NONHSAT014046.2	ENSG00000142002	DPP9
NONHSAT014046.2	ENSG00000185332	TMEM105
NONHSAT014046.2	ENSG00000054523	KIF1B
NONHSAT014046.2	ENSG00000188677	PARVB
NONHSAT014046.2	ENSG00000124222	STX16
NONHSAT014046.2	ENSG00000135919	SERPINE2
NONHSAT014046.2	ENSG00000126775	ATG14
NONHSAT014046.2	ENSG00000075415	SLC25A3
NONHSAT014046.2	ENSG00000197245	FAM110D
NONHSAT014046.2	ENSG00000172742	OR4D9
NONHSAT014046.2	ENSG00000165192	ASB11
NONHSAT014046.2	ENSG00000277865	GOLGA6L22
NONHSAT014046.2	ENSG00000149557	FEZ1
NONHSAT014046.2	ENSG00000197937	ZNF347
NONHSAT014046.2	ENSG00000185385	OR7A17
NONHSAT014046.2	ENSG00000160471	COX6B2
NONHSAT014046.2	ENSG00000117713	ARID1A
NONHSAT014046.2	ENSG00000017797	RALBP1
NONHSAT014046.2	ENSG00000266472	MRPS21
NONHSAT014046.2	ENSG00000129255	MPDU1
NONHSAT014046.2	ENSG00000136868	SLC31A1
NONHSAT014046.2	ENSG00000167654	ATCAY
NONHSAT014046.2	ENSG00000131381	RBSN
NONHSAT014046.2	ENSG00000140451	PIF1
NONHSAT014046.2	ENSG00000151338	MIPOL1
NONHSAT014046.2	ENSG00000145779	TNFAIP8
NONHSAT014046.2	ENSG00000072786	STK10
NONHSAT014046.2	ENSG00000142609	CFAP74
NONHSAT014046.2	ENSG00000176953	NFATC2IP
NONHSAT014046.2	ENSG00000112394	SLC16A10
NONHSAT014046.2	ENSG00000173614	NMNAT1
NONHSAT014046.2	ENSG00000180979	LRRC57
NONHSAT014046.2	ENSG00000133028	SCO1
NONHSAT014046.2	ENSG00000204576	PRR3
NONHSAT014046.2	ENSG00000150637	CD226
NONHSAT014046.2	ENSG00000277322	GOLGA6L6
NONHSAT014046.2	ENSG00000130164	LDLR
NONHSAT014046.2	ENSG00000180488	MIGA1
NONHSAT014046.2	ENSG00000167578	RAB4B
NONHSAT014046.2	ENSG00000127526	SLC35E1
NONHSAT014046.2	ENSG00000166794	PPIB
NONHSAT014046.2	ENSG00000171657	GPR82
NONHSAT014046.2	ENSG00000130827	PLXNA3
NONHSAT014046.2	ENSG00000146223	RPL7L1
NONHSAT014046.2	ENSG00000196502	SULT1A1
NONHSAT014046.2	ENSG00000141837	CACNA1A
NONHSAT014046.2	ENSG00000187860	CCDC157
NONHSAT014046.2	ENSG00000112486	CCR6
NONHSAT014046.2	ENSG00000117461	PIK3R3
NONHSAT014046.2	ENSG00000131386	GALNT15
NONHSAT014046.2	ENSG00000170175	CHRNB1
NONHSAT014046.2	ENSG00000089091	DZANK1
NONHSAT014046.2	ENSG00000118579	MED28
NONHSAT014046.2	ENSG00000196417	ZNF765
NONHSAT014046.2	ENSG00000141542	RAB40B
NONHSAT014046.2	ENSG00000118620	ZNF430
NONHSAT014046.2	ENSG00000174799	CEP135
NONHSAT014046.2	ENSG00000122378	FAM213A
NONHSAT014046.2	ENSG00000049249	TNFRSF9
NONHSAT014046.2	ENSG00000183765	CHEK2
NONHSAT014046.2	ENSG00000105255	FSD1
NONHSAT014046.2	ENSG00000170088	TMEM192
NONHSAT014046.2	ENSG00000070444	MNT
NONHSAT014046.2	ENSG00000006704	GTF2IRD1
NONHSAT014046.2	ENSG00000186666	BCDIN3D
NONHSAT014046.2	ENSG00000137720	C11orf1
NONHSAT014046.2	ENSG00000106789	CORO2A
NONHSAT014046.2	ENSG00000130368	MAS1
NONHSAT014046.2	ENSG00000061938	TNK2
NONHSAT014046.2	ENSG00000130813	C19orf66
NONHSAT014046.2	ENSG00000135446	CDK4
NONHSAT014046.2	ENSG00000135835	KIAA1614
NONHSAT014046.2	ENSG00000180758	GPR157
NONHSAT014046.2	ENSG00000110046	ATG2A
NONHSAT014046.2	ENSG00000013293	SLC7A14
NONHSAT014046.2	ENSG00000136213	CHST12
NONHSAT014046.2	ENSG00000135940	COX5B
NONHSAT014046.2	ENSG00000135452	TSPAN31
NONHSAT014046.2	ENSG00000171236	LRG1
NONHSAT014046.2	ENSG00000119820	YIPF4
NONHSAT014046.2	ENSG00000120709	FAM53C
NONHSAT014046.2	ENSG00000181518	OR8D4
NONHSAT014046.2	ENSG00000221818	EBF2
NONHSAT014046.2	ENSG00000125814	NAPB
NONHSAT014046.2	ENSG00000166946	CCNDBP1
NONHSAT014046.2	ENSG00000077232	DNAJC10
NONHSAT014046.2	ENSG00000136267	DGKB
NONHSAT014046.2	ENSG00000164074	ABHD18
NONHSAT014046.2	ENSG00000169609	C15orf40
NONHSAT014046.2	ENSG00000162419	GMEB1
NONHSAT014046.2	ENSG00000160223	ICOSLG
NONHSAT014046.2	ENSG00000254470	AP5B1
NONHSAT014046.2	ENSG00000250305	KIAA1456
NONHSAT014046.2	ENSG00000173120	KDM2A
NONHSAT014046.2	ENSG00000164398	ACSL6
NONHSAT014046.2	ENSG00000136002	ARHGEF4
NONHSAT014046.2	ENSG00000172339	ALG14
NONHSAT014046.2	ENSG00000163900	TMEM41A
NONHSAT014046.2	ENSG00000197256	KANK2
NONHSAT014046.2	ENSG00000118689	FOXO3
NONHSAT014046.2	ENSG00000160214	RRP1
NONHSAT014046.2	ENSG00000102780	DGKH
NONHSAT014046.2	ENSG00000149311	ATM
NONHSAT014046.2	ENSG00000136819	C9orf78
NONHSAT014046.2	ENSG00000179698	WDR97
NONHSAT014046.2	ENSG00000133424	LARGE1
NONHSAT014046.2	ENSG00000158014	SLC30A2
NONHSAT014046.2	ENSG00000147687	TATDN1
NONHSAT014046.2	ENSG00000141252	VPS53
NONHSAT014046.2	ENSG00000122068	FYTTD1
NONHSAT014046.2	ENSG00000185950	IRS2
NONHSAT014046.2	ENSG00000075702	WDR62
NONHSAT014046.2	ENSG00000109452	INPP4B
NONHSAT014046.2	ENSG00000112033	PPARD
NONHSAT014046.2	ENSG00000111275	ALDH2
NONHSAT014046.2	ENSG00000177225	GATD1
NONHSAT014046.2	ENSG00000163704	PRRT3
NONHSAT014046.2	ENSG00000184988	TMEM106A
NONHSAT014046.2	ENSG00000178184	PARD6G
NONHSAT014046.2	ENSG00000161270	NPHS1
NONHSAT014046.2	ENSG00000144730	IL17RD
NONHSAT014046.2	ENSG00000183049	CAMK1D
NONHSAT014046.2	ENSG00000180304	OAZ2
NONHSAT014046.2	ENSG00000187792	ZNF70
NONHSAT014046.2	ENSG00000166347	CYB5A
NONHSAT014046.2	ENSG00000128891	CCDC32
NONHSAT014046.2	ENSG00000254469	AP002495.1
NONHSAT014046.2	ENSG00000189283	FHIT
NONHSAT014046.2	ENSG00000204301	NOTCH4
NONHSAT014046.2	ENSG00000117385	P3H1
NONHSAT014046.2	ENSG00000126070	AGO3
NONHSAT014046.2	ENSG00000010404	IDS
NONHSAT014046.2	ENSG00000186409	CCDC30
NONHSAT014046.2	ENSG00000075413	MARK3
NONHSAT014046.2	ENSG00000105771	SMG9
NONHSAT014046.2	ENSG00000154240	CEP112
NONHSAT014046.2	ENSG00000168724	DNAJC21
NONHSAT014046.2	ENSG00000121749	TBC1D15
NONHSAT014046.2	ENSG00000159208	CIART
NONHSAT014046.2	ENSG00000164327	RICTOR
NONHSAT014046.2	ENSG00000102786	INTS6
NONHSAT014046.2	ENSG00000101000	PROCR
NONHSAT014046.2	ENSG00000034053	APBA2
NONHSAT014046.2	ENSG00000138442	WDR12
NONHSAT014046.2	ENSG00000011405	PIK3C2A
NONHSAT014046.2	ENSG00000138081	FBXO11
NONHSAT014046.2	ENSG00000052126	PLEKHA5
NONHSAT014046.2	ENSG00000055211	GINM1
NONHSAT014046.2	ENSG00000172000	ZNF556
NONHSAT014046.2	ENSG00000197417	SHPK
NONHSAT014046.2	ENSG00000182389	CACNB4
NONHSAT014046.2	ENSG00000179583	CIITA
NONHSAT014046.2	ENSG00000119973	PRLHR
NONHSAT014046.2	ENSG00000138670	RASGEF1B
NONHSAT014046.2	ENSG00000130518	KIAA1683
NONHSAT014046.2	ENSG00000134146	DPH6
NONHSAT014046.2	ENSG00000177238	TRIM72
NONHSAT014046.2	ENSG00000163683	SMIM14
NONHSAT014046.2	ENSG00000146063	TRIM41
NONHSAT014046.2	ENSG00000163319	MRPS18C
NONHSAT014046.2	ENSG00000196081	ZNF724
NONHSAT014046.2	ENSG00000006756	ARSD
NONHSAT014046.2	ENSG00000186017	ZNF566
NONHSAT014046.2	ENSG00000159921	GNE
NONHSAT014046.2	ENSG00000105409	ATP1A3
NONHSAT014046.2	ENSG00000125611	CHCHD5
NONHSAT014046.2	ENSG00000185869	ZNF829
NONHSAT014046.2	ENSG00000137766	UNC13C
NONHSAT014046.2	ENSG00000066629	EML1
NONHSAT014046.2	ENSG00000169371	SNUPN
NONHSAT014046.2	ENSG00000136051	WASHC4
NONHSAT014046.2	ENSG00000100077	GRK3
NONHSAT014046.2	ENSG00000101347	SAMHD1
NONHSAT014046.2	ENSG00000196715	VKORC1L1
NONHSAT014046.2	ENSG00000198346	ZNF813
NONHSAT014046.2	ENSG00000164733	CTSB
NONHSAT014046.2	ENSG00000122705	CLTA
NONHSAT014046.2	ENSG00000140307	GTF2A2
NONHSAT014046.2	ENSG00000183066	WBP2NL
NONHSAT014046.2	ENSG00000125731	SH2D3A
NONHSAT014046.2	ENSG00000198453	ZNF568
NONHSAT014046.2	ENSG00000184203	PPP1R2
NONHSAT014046.2	ENSG00000197852	FAM212B
NONHSAT014046.2	ENSG00000278311	GGNBP2
NONHSAT014046.2	ENSG00000172840	PDP2
NONHSAT014046.2	ENSG00000107779	BMPR1A
NONHSAT014046.2	ENSG00000135124	P2RX4
NONHSAT014046.2	ENSG00000100784	RPS6KA5
NONHSAT014046.2	ENSG00000173559	NABP1
NONHSAT014046.2	ENSG00000010539	ZNF200
NONHSAT014046.2	ENSG00000223547	ZNF844
NONHSAT014046.2	ENSG00000114735	HEMK1
NONHSAT014046.2	ENSG00000105953	OGDH
NONHSAT014046.2	ENSG00000197296	FITM2
NONHSAT014046.2	ENSG00000198393	ZNF26
NONHSAT014046.2	ENSG00000169359	SLC33A1
NONHSAT014046.2	ENSG00000149483	TMEM138
NONHSAT014046.2	ENSG00000163956	LRPAP1
NONHSAT014046.2	ENSG00000178694	NSUN3
NONHSAT014046.2	ENSG00000175782	SLC35E3
NONHSAT014046.2	ENSG00000167613	LAIR1
NONHSAT014046.2	ENSG00000140365	COMMD4
NONHSAT014046.2	ENSG00000144642	RBMS3
NONHSAT014046.2	ENSG00000151247	EIF4E
NONHSAT014046.2	ENSG00000174990	CA5A
NONHSAT014046.2	ENSG00000177427	MIEF2
NONHSAT014046.2	ENSG00000144791	LIMD1
NONHSAT014046.2	ENSG00000079841	RIMS1
NONHSAT014046.2	ENSG00000100722	ZC3H14
NONHSAT014046.2	ENSG00000127511	SIN3B
NONHSAT014046.2	ENSG00000141279	NPEPPS
NONHSAT014046.2	ENSG00000103175	WFDC1
NONHSAT014046.2	ENSG00000067365	METTL22
NONHSAT014046.2	ENSG00000119630	PGF
NONHSAT014046.2	ENSG00000171466	ZNF562
NONHSAT014046.2	ENSG00000188107	EYS
NONHSAT014046.2	ENSG00000108651	UTP6
NONHSAT014046.2	ENSG00000070601	FRMPD1
NONHSAT014046.2	ENSG00000142405	NLRP12
NONHSAT014046.2	ENSG00000089022	MAPKAPK5
NONHSAT014046.2	ENSG00000130669	PAK4
NONHSAT014046.2	ENSG00000072958	AP1M1
NONHSAT014046.2	ENSG00000182670	TTC3
NONHSAT014046.2	ENSG00000127954	STEAP4
NONHSAT014046.2	ENSG00000004660	CAMKK1
NONHSAT014046.2	ENSG00000108666	C17orf75
NONHSAT014046.2	ENSG00000128463	EMC4
NONHSAT014046.2	ENSG00000101181	MTG2
NONHSAT014046.2	ENSG00000273976	GOLGA6L1
NONHSAT014046.2	ENSG00000114331	ACAP2
NONHSAT014046.2	ENSG00000259529	AL136295.5
NONHSAT014046.2	ENSG00000143458	GABPB2
NONHSAT014046.2	ENSG00000173272	MZT2A
NONHSAT254360.1	ENSG00000125347	IRF1
NONHSAT254360.1	ENSG00000120942	UBIAD1
NONHSAT254360.1	ENSG00000119723	COQ6
NONHSAT254360.1	ENSG00000013561	RNF14
NONHSAT254360.1	ENSG00000145736	GTF2H2
NONHSAT254360.1	ENSG00000130244	FAM98C
NONHSAT254360.1	ENSG00000140451	PIF1
NONHSAT254360.1	ENSG00000172667	ZMAT3
NONHSAT254360.1	ENSG00000162928	PEX13
NONHSAT254360.1	ENSG00000115756	HPCAL1
NONHSAT254360.1	ENSG00000197816	CCDC180
NONHSAT254360.1	ENSG00000163964	PIGX
NONHSAT254360.1	ENSG00000140416	TPM1
NONHSAT254360.1	ENSG00000180998	GPR137C
NONHSAT254360.1	ENSG00000138600	SPPL2A
NONHSAT254360.1	ENSG00000011478	QPCTL
NONHSAT254360.1	ENSG00000178104	PDE4DIP
NONHSAT254360.1	ENSG00000164291	ARSK
NONHSAT254360.1	ENSG00000124882	EREG
NONHSAT254360.1	ENSG00000121310	ECHDC2
NONHSAT254360.1	ENSG00000188295	ZNF669
NONHSAT254360.1	ENSG00000069974	RAB27A
NONHSAT254360.1	ENSG00000117448	AKR1A1
NONHSAT254360.1	ENSG00000082212	ME2
NONHSAT254360.1	ENSG00000132874	SLC14A2
NONHSAT254360.1	ENSG00000082126	MPP4
NONHSAT254360.1	ENSG00000171451	DSEL
NONHSAT254360.1	ENSG00000163792	TCF23
NONHSAT254360.1	ENSG00000143319	ISG20L2
NONHSAT254360.1	ENSG00000257594	GALNT4
NONHSAT254360.1	ENSG00000178809	TRIM73
NONHSAT254360.1	ENSG00000066056	TIE1
NONHSAT254360.1	ENSG00000114999	TTL
NONHSAT254360.1	ENSG00000162654	GBP4
NONHSAT254360.1	ENSG00000253731	PCDHGA6
NONHSAT254360.1	ENSG00000119720	NRDE2
NONHSAT254360.1	ENSG00000080371	RAB21
NONHSAT254360.1	ENSG00000138592	USP8
NONHSAT254360.1	ENSG00000239998	LILRA2
NONHSAT254360.1	ENSG00000196214	ZNF766
NONHSAT254360.1	ENSG00000158270	COLEC12
NONHSAT254360.1	ENSG00000108666	C17orf75
NONHSAT254360.1	ENSG00000121749	TBC1D15
NONHSAT254360.1	ENSG00000167637	ZNF283
NONHSAT254360.1	ENSG00000101966	XIAP
NONHSAT254360.1	ENSG00000124357	NAGK
NONHSAT254360.1	ENSG00000173272	MZT2A
NONHSAT254360.1	ENSG00000163655	GMPS
NONHSAT254360.1	ENSG00000163428	LRRC58
NONHSAT254360.1	ENSG00000162971	TYW5
NONHSAT254360.1	ENSG00000167703	SLC43A2
NONHSAT254360.1	ENSG00000271503	CCL5
NONHSAT254360.1	ENSG00000119820	YIPF4
NONHSAT254360.1	ENSG00000168255	POLR2J3
NONHSAT254360.1	ENSG00000173214	MFSD4B
NONHSAT254360.1	ENSG00000165626	BEND7
NONHSAT254360.1	ENSG00000056972	TRAF3IP2
NONHSAT254360.1	ENSG00000171320	ESCO2
NONHSAT254360.1	ENSG00000152147	GEMIN6
NONHSAT254360.1	ENSG00000204577	LILRB3
NONHSAT254360.1	ENSG00000122335	SERAC1
NONHSAT254360.1	ENSG00000198625	MDM4
NONHSAT254360.1	ENSG00000110090	CPT1A
NONHSAT254360.1	ENSG00000215193	PEX26
NONHSAT254360.1	ENSG00000153292	ADGRF1
NONHSAT254360.1	ENSG00000089685	BIRC5
NONHSAT254360.1	ENSG00000172602	RND1
NONHSAT254360.1	ENSG00000033170	FUT8
NONHSAT254360.1	ENSG00000115762	PLEKHB2
NONHSAT254360.1	ENSG00000186532	SMYD4
NONHSAT254360.1	ENSG00000039319	ZFYVE16
NONHSAT254360.1	ENSG00000206579	XKR4
NONHSAT254360.1	ENSG00000173559	NABP1
NONHSAT254360.1	ENSG00000085117	CD82
NONHSAT254360.1	ENSG00000134461	ANKRD16
NONHSAT254360.1	ENSG00000181104	F2R
NONHSAT254360.1	ENSG00000088888	MAVS
NONHSAT254360.1	ENSG00000166317	SYNPO2L
NONHSAT254360.1	ENSG00000198089	SFI1
NONHSAT254360.1	ENSG00000100342	APOL1
NONHSAT254360.1	ENSG00000164398	ACSL6
NONHSAT254360.1	ENSG00000170264	FAM161A
NONHSAT254360.1	ENSG00000156509	FBXO43
NONHSAT254360.1	ENSG00000149311	ATM
NONHSAT254360.1	ENSG00000283384	AL138694.1
NONHSAT254360.1	ENSG00000188227	ZNF793
NONHSAT254360.1	ENSG00000134283	PPHLN1
NONHSAT254360.1	ENSG00000164403	SHROOM1
NONHSAT254360.1	ENSG00000144161	ZC3H8
NONHSAT254360.1	ENSG00000121207	LRAT
NONHSAT254360.1	ENSG00000152904	GGPS1
NONHSAT254360.1	ENSG00000188761	BCL2L15
NONHSAT254360.1	ENSG00000080802	CNOT4
NONHSAT254360.1	ENSG00000221836	OR2A5
NONHSAT254360.1	ENSG00000157823	AP3S2
NONHSAT254360.1	ENSG00000147570	DNAJC5B
NONHSAT254360.1	ENSG00000168887	C2orf68
NONHSAT254360.1	ENSG00000103121	CMC2
NONHSAT254360.1	ENSG00000196236	XPNPEP3
NONHSAT254360.1	ENSG00000169756	LIMS1
NONHSAT254360.1	ENSG00000198863	RUNDC1
NONHSAT254360.1	ENSG00000145819	ARHGAP26
NONHSAT254360.1	ENSG00000092871	RFFL
NONHSAT254360.1	ENSG00000168724	DNAJC21
NONHSAT254360.1	ENSG00000175066	GK5
NONHSAT254360.1	ENSG00000135679	MDM2
NONHSAT254360.1	ENSG00000168612	ZSWIM1
NONHSAT254360.1	ENSG00000105053	VRK3
NONHSAT254360.1	ENSG00000123352	SPATS2
NONHSAT254360.1	ENSG00000153531	ADPRHL1
NONHSAT254360.1	ENSG00000105392	CRX
NONHSAT254360.1	ENSG00000172785	CBWD1
NONHSAT254360.1	ENSG00000147996	CBWD5
NONHSAT254360.1	ENSG00000143322	ABL2
NONHSAT254360.1	ENSG00000108381	ASPA
NONHSAT254360.1	ENSG00000221883	ARIH2OS
NONHSAT254360.1	ENSG00000135297	MTO1
NONHSAT254360.1	ENSG00000185250	PPIL6
NONHSAT254360.1	ENSG00000140279	DUOX2
NONHSAT254360.1	ENSG00000157106	SMG1
NONHSAT254360.1	ENSG00000163596	ICA1L
NONHSAT254360.1	ENSG00000259075	POC1B-GALNT4
NONHSAT254360.1	ENSG00000165633	VSTM4
NONHSAT254360.1	ENSG00000134539	KLRD1
NONHSAT254360.1	ENSG00000125388	GRK4
NONHSAT254360.1	ENSG00000069812	HES2
NONHSAT254360.1	ENSG00000137860	SLC28A2
NONHSAT254360.1	ENSG00000145375	SPATA5
NONHSAT254360.1	ENSG00000011523	CEP68
NONHSAT254360.1	ENSG00000068137	PLEKHH3
NONHSAT254360.1	ENSG00000065485	PDIA5
NONHSAT254360.1	ENSG00000126773	PCNX4
NONHSAT254360.1	ENSG00000178150	ZNF114
NONHSAT254360.1	ENSG00000078124	ACER3
NONHSAT254360.1	ENSG00000145012	LPP
NONHSAT254360.1	ENSG00000133812	SBF2
NONHSAT254360.1	ENSG00000140323	DISP2
NONHSAT254360.1	ENSG00000144730	IL17RD
NONHSAT254360.1	ENSG00000116299	KIAA1324
NONHSAT254360.1	ENSG00000161671	EMC10
NONHSAT254360.1	ENSG00000126214	KLC1
NONHSAT254360.1	ENSG00000186666	BCDIN3D
NONHSAT254360.1	ENSG00000166377	ATP9B
NONHSAT254360.1	ENSG00000155849	ELMO1
NONHSAT254360.1	ENSG00000162408	NOL9
NONHSAT254360.1	ENSG00000160949	TONSL
NONHSAT254360.1	ENSG00000118217	ATF6
NONHSAT254360.1	ENSG00000169241	SLC50A1
NONHSAT254360.1	ENSG00000160613	PCSK7
NONHSAT254360.1	ENSG00000173846	PLK3
NONHSAT254360.1	ENSG00000164916	FOXK1
NONHSAT254360.1	ENSG00000181704	YIPF6
NONHSAT254360.1	ENSG00000108788	MLX
NONHSAT254360.1	ENSG00000121964	GTDC1
NONHSAT254360.1	ENSG00000125637	PSD4
NONHSAT254360.1	ENSG00000101745	ANKRD12
NONHSAT254360.1	ENSG00000172000	ZNF556
NONHSAT254360.1	ENSG00000137501	SYTL2
NONHSAT254360.1	ENSG00000079332	SAR1A
NONHSAT254360.1	ENSG00000100934	SEC23A
NONHSAT254360.1	ENSG00000138443	ABI2
NONHSAT254360.1	ENSG00000108219	TSPAN14
NONHSAT254360.1	ENSG00000147853	AK3
NONHSAT254360.1	ENSG00000091137	SLC26A4
NONHSAT254360.1	ENSG00000166847	DCTN5
NONHSAT254360.1	ENSG00000233822	HIST1H2BN
NONHSAT254360.1	ENSG00000112701	SENP6
NONHSAT254360.1	ENSG00000169696	ASPSCR1
NONHSAT254360.1	ENSG00000165914	TTC7B
NONHSAT254360.1	ENSG00000162458	FBLIM1
NONHSAT254360.1	ENSG00000111275	ALDH2
NONHSAT254360.1	ENSG00000168917	SLC35G2
NONHSAT254360.1	ENSG00000185404	SP140L
NONHSAT254360.1	ENSG00000253485	PCDHGA5
NONHSAT254360.1	ENSG00000167613	LAIR1
NONHSAT254360.1	ENSG00000003402	CFLAR
NONHSAT254360.1	ENSG00000074755	ZZEF1
NONHSAT254360.1	ENSG00000149485	FADS1
NONHSAT254360.1	ENSG00000157741	UBN2
NONHSAT254360.1	ENSG00000143257	NR1I3
NONHSAT254360.1	ENSG00000204923	FBXO48
NONHSAT254360.1	ENSG00000164430	CGAS
NONHSAT254360.1	ENSG00000184787	UBE2G2
NONHSAT254360.1	ENSG00000196998	WDR45
NONHSAT254360.1	ENSG00000102290	PCDH11X
NONHSAT254360.1	ENSG00000160767	FAM189B
NONHSAT254360.1	ENSG00000162377	COA7
NONHSAT254360.1	ENSG00000100554	ATP6V1D
NONHSAT254360.1	ENSG00000134757	DSG3
[truncated: 149 more rows]
